# Supplementary material for: CHANCE: comprehensive software for quality control and validation of ChIP-seq data
Source: Genome Biol. 2012 Oct 15;13(10):R98. doi: 10.1186/gb-2012-13-10-r98 (PMC4053734; doi:10.1186/gb-2012-13-10-r98)
Supplement: Additional file 2 — CHANCE training data table. This file enumerates the experiment information and url for each ENCODE sample used in either the training data set for the false discovery rate computation in the "IP enrichment" module or the "Comparison with ENCODE module". [file gb-2012-13-10-r98-S2.XLSX]

## Sheet: spread.tsv
Additional FILE 2 - ENCODE datasets used in CHANCE
The last two columns indicate whether datasets are used in the 'Compare with ENCODE' and 'Estimate IP Strength' modules.
Filename	Genome assembly	Cell line	Antibody	Lab	Number of mapped reads	Used in 'Estimate IP Strength' module of CHANCE?	Used in 'Compare with ENCODE' module of chance?
wgEncodeYaleChIPseqAlignmentsRep1Helas3Nrf1Musigg.tagAlign.gz	hg18	HeLa-S3	IgG-mus	Stanford	17379461	x
wgEncodeYaleChIPseqAlignmentsRep1Helas3CfosV2.tagAlign.gz	hg18	HeLa-S3	c-Fos	Yale	6921371	x
wgEncodeYaleChIPseqAlignmentsRep1Helas3Nakeddna.tagAlign.gz	hg18	HeLa-S3	Input	Yale	13901892	x
wgEncodeYaleChIPseqAlignmentsRep2Helas3Nakeddna.tagAlign.gz	hg18	HeLa-S3	Input	Yale	10552664	x
wgEncodeYaleChIPseqAlignmentsRep1Helas3CmycV2.tagAlign.gz	hg18	HeLa-S3	c-Myc	Yale	5575852	x
wgEncodeYaleChIPseqAlignmentsRep1Helas3MouseiggV2.tagAlign.gz	hg18	HeLa-S3	Input	Yale	13556526	x
wgEncodeYaleChIPseqAlignmentsRep2Helas3MouseiggV2.tagAlign.gz	hg18	HeLa-S3	Input	Yale	15386690	x
wgEncodeYaleChIPseqAlignmentsRep1Helas3Pol2V2.tagAlign.gz	hg18	HeLa-S3	Pol2	Yale	7938924	x
wgEncodeYaleChIPseqAlignmentsRep1Hepg2Pol2Forskln.tagAlign.gz	hg18	HepG2	Pol2	Stanford	8489305	x
wgEncodeYaleChIPseqAlignmentsRep2Hepg2ControlForskln.tagAlign.gz	hg18	HepG2	Input	Stanford	5315676	x
wgEncodeYaleChIPseqAlignmentsRep1Hepg2ControlForskln.tagAlign.gz	hg18	HepG2	Input	Stanford	6295192	x
wgEncodeYaleChIPseqAlignmentsRep1Hepg2Srebp1aInsln.tagAlign.gz	hg18	HepG2	SREBP1	Stanford	3593301	x
wgEncodeYaleChIPseqAlignmentsRep1Hepg2ControlInsln.tagAlign.gz	hg18	HepG2	Input	Stanford	6235295	x
wgEncodeYaleChIPseqAlignmentsRep2Hepg2ControlInsln.tagAlign.gz	hg18	HepG2	Input	Stanford	2922310	x
wgEncodeYaleChIPseqAlignmentsRep1Hepg2InputV2.tagAlign.gz	hg18	HepG2	Input	Yale	1437623	x
wgEncodeYaleChIPseqAlignmentsRep2Hepg2InputV2.tagAlign.gz	hg18	HepG2	Input	Yale	4859118	x
wgEncodeYaleChIPseqAlignmentsRep1Hepg2Pol2V2.tagAlign.gz	hg18	HepG2	Pol2	Yale	1736794	x
wgEncodeYaleChIPseqAlignmentsRep1HuvecPol2.tagAlign.gz	hg18	HUVEC	Pol2	Stanford	8527559	x
wgEncodeYaleChIPseqAlignmentsRep2HuvecInputStd.tagAlign.gz	hg18	HUVEC	Input	Yale	16842003	x
wgEncodeYaleChIPseqAlignmentsRep1HuvecInputStd.tagAlign.gz	hg18	HUVEC	Input	Yale	26345069	x
wgEncodeYaleChIPseqAlignmentsRep1K562JundV2.tagAlign.gz	hg18	K562	JunD	Yale	5916630	x
wgEncodeYaleChIPseqAlignmentsRep1K562InputV3.tagAlign.gz	hg18	K562	Input	Yale	17519475	x
wgEncodeYaleChIPseqAlignmentsRep2K562InputV3.tagAlign.gz	hg18	K562	Input	Yale	16267199	x
wgEncodeYaleChIPseqAlignmentsRep1K562Pol2V2.tagAlign.gz	hg18	K562	Pol2	Yale	9242369	x
wgEncodeYaleChIPseqAlignmentsRep1Mcf7Hae2f1.tagAlign.gz	hg18	MCF-7	HA-E2F1	UCD	16952288	x
wgEncodeYaleChIPseqAlignmentsRep1Mcf7Input.tagAlign.gz	hg18	MCF-7	Input	UCD	11687616	x
wgEncodeYaleChIPseqAlignmentsRep2Mcf7Input.tagAlign.gz	hg18	MCF-7	Input	UCD	15384787	x
wgEncodeYaleChIPseqAlignmentsRep1Nt2d1Suz12V2.tagAlign.gz	hg18	NT2-D1	SUZ12	UCD	9404515	x
wgEncodeYaleChIPseqAlignmentsRep1Nt2d1InputV2.tagAlign.gz	hg18	NT2-D1	Input	UCD	11908529	x
wgEncodeYaleChIPseqAlignmentsRep2Nt2d1InputV2.tagAlign.gz	hg18	NT2-D1	Input	UCD	10245738	x
wgEncodeBroadHistoneA549ControlDex100nmAlnRep1.bam	hg19	A549	Control	Broad	31573159		x
wgEncodeBroadHistoneA549ControlDex100nmAlnRep2.bam	hg19	A549	Control	Broad	18507696		x
wgEncodeBroadHistoneA549ControlEtoh02AlnRep1.bam	hg19	A549	Control	Broad	121600386		x
wgEncodeBroadHistoneA549ControlEtoh02AlnRep2.bam	hg19	A549	Control	Broad	32964798		x
wgEncodeBroadHistoneA549CtcfDex100nmAlnRep1.bam	hg19	A549	CTCF	Broad	29337628		x
wgEncodeBroadHistoneA549CtcfDex100nmAlnRep2.bam	hg19	A549	CTCF	Broad	1328553		x
wgEncodeBroadHistoneA549CtcfEtoh02AlnRep1.bam	hg19	A549	CTCF	Broad	27029352		x
wgEncodeBroadHistoneA549CtcfEtoh02AlnRep2.bam	hg19	A549	CTCF	Broad	10687957		x
wgEncodeBroadHistoneA549H2azDex100nmAlnRep1.bam	hg19	A549	H2A.Z	Broad	47218311		x
wgEncodeBroadHistoneA549H2azDex100nmAlnRep2.bam	hg19	A549	H2A.Z	Broad	16977389		x
wgEncodeBroadHistoneA549H2azEtoh02AlnRep1.bam	hg19	A549	H2A.Z	Broad	36511055		x
wgEncodeBroadHistoneA549H2azEtoh02AlnRep2.bam	hg19	A549	H2A.Z	Broad	14030409		x
wgEncodeBroadHistoneA549H3k04me1Dex100nmAlnRep1.bam	hg19	A549	H3K4me1	Broad	35204320		x
wgEncodeBroadHistoneA549H3k04me1Dex100nmAlnRep2.bam	hg19	A549	H3K4me1	Broad	28409085		x
wgEncodeBroadHistoneA549H3k04me1Etoh02AlnRep1.bam	hg19	A549	H3K4me1	Broad	75521688		x
wgEncodeBroadHistoneA549H3k04me1Etoh02AlnRep2.bam	hg19	A549	H3K4me1	Broad	11875447		x
wgEncodeBroadHistoneA549H3k04me2Dex100nmAlnRep1.bam	hg19	A549	H3K4me2	Broad	26577742		x
wgEncodeBroadHistoneA549H3k04me2Dex100nmAlnRep2.bam	hg19	A549	H3K4me2	Broad	9218913		x
wgEncodeBroadHistoneA549H3k04me2Etoh02AlnRep1.bam	hg19	A549	H3K4me2	Broad	45349610		x
wgEncodeBroadHistoneA549H3k04me2Etoh02AlnRep2.bam	hg19	A549	H3K4me2	Broad	27182867		x
wgEncodeBroadHistoneA549H3k04me3Dex100nmAlnRep1.bam	hg19	A549	H3K4me3	Broad	27001655		x
wgEncodeBroadHistoneA549H3k04me3Dex100nmAlnRep2.bam	hg19	A549	H3K4me3	Broad	29685152		x
wgEncodeBroadHistoneA549H3k04me3Etoh02AlnRep1.bam	hg19	A549	H3K4me3	Broad	71987668		x
wgEncodeBroadHistoneA549H3k04me3Etoh02AlnRep2.bam	hg19	A549	H3K4me3	Broad	25241974		x
wgEncodeBroadHistoneA549H3k09acEtoh02AlnRep1.bam	hg19	A549	H3K9ac	Broad	41850134		x
wgEncodeBroadHistoneA549H3k09acEtoh02AlnRep2.bam	hg19	A549	H3K9ac	Broad	15983986		x
wgEncodeBroadHistoneA549H3k09me3Etoh02AlnRep1.bam	hg19	A549	H3K9me3	Broad	52216591		x
wgEncodeBroadHistoneA549H3k09me3Etoh02AlnRep2.bam	hg19	A549	H3K9me3	Broad	31781695		x
wgEncodeBroadHistoneA549H3k27acDex100nmAlnRep1.bam	hg19	A549	H3K27ac	Broad	40434421		x
wgEncodeBroadHistoneA549H3k27acDex100nmAlnRep2.bam	hg19	A549	H3K27ac	Broad	23956540		x
wgEncodeBroadHistoneA549H3k27acEtoh02AlnRep1.bam	hg19	A549	H3K27ac	Broad	32226999		x
wgEncodeBroadHistoneA549H3k27acEtoh02AlnRep2.bam	hg19	A549	H3K27ac	Broad	18872178		x
wgEncodeBroadHistoneA549H3k27me3Dex100nmAlnRep1.bam	hg19	A549	H3K27me3	Broad	28021798		x
wgEncodeBroadHistoneA549H3k27me3Dex100nmAlnRep2.bam	hg19	A549	H3K27me3	Broad	27497452		x
wgEncodeBroadHistoneA549H3k27me3Etoh02AlnRep1.bam	hg19	A549	H3K27me3	Broad	127708438		x
wgEncodeBroadHistoneA549H3k27me3Etoh02AlnRep2.bam	hg19	A549	H3K27me3	Broad	28932428		x
wgEncodeBroadHistoneA549H3k36me3Dex100nmAlnRep1.bam	hg19	A549	H3K36me3	Broad	27310393		x
wgEncodeBroadHistoneA549H3k36me3Dex100nmAlnRep2.bam	hg19	A549	H3K36me3	Broad	29781028		x
wgEncodeBroadHistoneA549H3k36me3Etoh02AlnRep1.bam	hg19	A549	H3K36me3	Broad	121063850		x
wgEncodeBroadHistoneA549H3k36me3Etoh02AlnRep2.bam	hg19	A549	H3K36me3	Broad	11483202		x
wgEncodeBroadHistoneA549H3k79me2Dex100nmAlnRep1.bam	hg19	A549	H3K79me2	Broad	23377154		x
wgEncodeBroadHistoneA549H3k79me2Dex100nmAlnRep2.bam	hg19	A549	H3K79me2	Broad	17108373		x
wgEncodeBroadHistoneA549H3k79me2Etoh02AlnRep1.bam	hg19	A549	H3K79me2	Broad	45269207		x
wgEncodeBroadHistoneA549H3k79me2Etoh02AlnRep2.bam	hg19	A549	H3K79me2	Broad	17516579		x
wgEncodeBroadHistoneA549H4k20me1Etoh02AlnRep1.bam	hg19	A549	H4K20me1	Broad	32837057		x
wgEncodeBroadHistoneA549H4k20me1Etoh02AlnRep2.bam	hg19	A549	H4K20me1	Broad	17079398		x
wgEncodeHaibTfbsA549Atf3V0422111Etoh02AlnRep1.bam	hg19	A549	ATF3	HudsonAlpha	31449371		x
wgEncodeHaibTfbsA549Atf3V0422111Etoh02AlnRep2.bam	hg19	A549	ATF3	HudsonAlpha	40196073		x
wgEncodeHaibTfbsA549Bcl3V0422111Etoh02AlnRep1.bam	hg19	A549	BCL3	HudsonAlpha	30026260		x
wgEncodeHaibTfbsA549Bcl3V0422111Etoh02AlnRep2.bam	hg19	A549	BCL3	HudsonAlpha	41882919		x
wgEncodeHaibTfbsA549Creb1sc240Pcr1xEtoh02AlnRep1.bam	hg19	A549	CREB1_(SC-240)	HudsonAlpha	15800381		x
wgEncodeHaibTfbsA549Creb1sc240V0416102Dex100nmAlnRep1.bam	hg19	A549	CREB1_(SC-240)	HudsonAlpha	23019517		x
wgEncodeHaibTfbsA549Creb1sc240V0416102Dex100nmAlnRep2.bam	hg19	A549	CREB1_(SC-240)	HudsonAlpha	10179735		x
wgEncodeHaibTfbsA549Creb1sc240V0416102Etoh02AlnRep2.bam	hg19	A549	CREB1_(SC-240)	HudsonAlpha	16652937		x
wgEncodeHaibTfbsA549Ctcfsc5916Pcr1xDex100nmAlnRep1.bam	hg19	A549	CTCF_(SC-5916)	HudsonAlpha	12567107		x
wgEncodeHaibTfbsA549Ctcfsc5916Pcr1xDex100nmAlnRep2.bam	hg19	A549	CTCF_(SC-5916)	HudsonAlpha	19001124		x
wgEncodeHaibTfbsA549Ctcfsc5916Pcr1xEtoh02AlnRep1.bam	hg19	A549	CTCF_(SC-5916)	HudsonAlpha	28051559		x
wgEncodeHaibTfbsA549Ctcfsc5916Pcr1xEtoh02AlnRep2.bam	hg19	A549	CTCF_(SC-5916)	HudsonAlpha	17678390		x
wgEncodeHaibTfbsA549Elf1V0422111Etoh02AlnRep1.bam	hg19	A549	ELF1_(SC-631)	HudsonAlpha	39159249		x
wgEncodeHaibTfbsA549Elf1V0422111Etoh02AlnRep2.bam	hg19	A549	ELF1_(SC-631)	HudsonAlpha	33814330		x
wgEncodeHaibTfbsA549Ets1V0422111Etoh02AlnRep1.bam	hg19	A549	ETS1	HudsonAlpha	22196090		x
wgEncodeHaibTfbsA549Ets1V0422111Etoh02AlnRep2.bam	hg19	A549	ETS1	HudsonAlpha	39022070		x
wgEncodeHaibTfbsA549Fosl2V0422111Etoh02AlnRep1.bam	hg19	A549	FOSL2	HudsonAlpha	36485141		x
wgEncodeHaibTfbsA549Fosl2V0422111Etoh02AlnRep2.bam	hg19	A549	FOSL2	HudsonAlpha	32693901		x
wgEncodeHaibTfbsA549Foxa1V0416102Dex100nmAlnRep1.bam	hg19	A549	FOXA1_(SC-101058)	HudsonAlpha	21842119		x
wgEncodeHaibTfbsA549Foxa1V0416102Dex100nmAlnRep2.bam	hg19	A549	FOXA1_(SC-101058)	HudsonAlpha	16134747		x
wgEncodeHaibTfbsA549Foxa1V0416102Etoh02AlnRep1.bam	hg19	A549	FOXA1_(SC-101058)	HudsonAlpha	21484328		x
wgEncodeHaibTfbsA549Foxa1V0416102Etoh02AlnRep2.bam	hg19	A549	FOXA1_(SC-101058)	HudsonAlpha	17157931		x
wgEncodeHaibTfbsA549Foxa2V0416102Etoh02AlnRep1.bam	hg19	A549	FOXA2_(SC-6554)	HudsonAlpha	22407538		x
wgEncodeHaibTfbsA549Foxa2V0416102Etoh02AlnRep2.bam	hg19	A549	FOXA2_(SC-6554)	HudsonAlpha	13669602		x
wgEncodeHaibTfbsA549GabpV0422111Etoh02AlnRep1.bam	hg19	A549	GABP	HudsonAlpha	36454857		x
wgEncodeHaibTfbsA549GabpV0422111Etoh02AlnRep2.bam	hg19	A549	GABP	HudsonAlpha	36208947		x
wgEncodeHaibTfbsA549GrPcr1xDex500pmAlnRep1.bam	hg19	A549	GR	HudsonAlpha	3719571		x
wgEncodeHaibTfbsA549GrPcr1xDex500pmAlnRep2.bam	hg19	A549	GR	HudsonAlpha	15095316		x
wgEncodeHaibTfbsA549GrPcr1xDex50nmAlnRep1.bam	hg19	A549	GR	HudsonAlpha	19291260		x
wgEncodeHaibTfbsA549GrPcr1xDex50nmAlnRep2.bam	hg19	A549	GR	HudsonAlpha	16754796		x
wgEncodeHaibTfbsA549GrPcr1xDex5nmAlnRep1.bam	hg19	A549	GR	HudsonAlpha	20120740		x
wgEncodeHaibTfbsA549GrPcr1xDex5nmAlnRep2.bam	hg19	A549	GR	HudsonAlpha	18068675		x
wgEncodeHaibTfbsA549GrPcr1xEtoh02AlnRep1.bam	hg19	A549	GR	HudsonAlpha	26736041		x
wgEncodeHaibTfbsA549GrPcr1xEtoh02AlnRep2.bam	hg19	A549	GR	HudsonAlpha	27212471		x
wgEncodeHaibTfbsA549GrPcr2xDex100nmAlnRep1.bam	hg19	A549	GR	HudsonAlpha	16608102		x
wgEncodeHaibTfbsA549GrPcr2xDex100nmAlnRep2.bam	hg19	A549	GR	HudsonAlpha	28467922		x
wgEncodeHaibTfbsA549GrPcr2xEtoh02AlnRep1.bam	hg19	A549	GR	HudsonAlpha	1572354		x
wgEncodeHaibTfbsA549GrPcr2xEtoh02AlnRep2.bam	hg19	A549	GR	HudsonAlpha	24512118		x
wgEncodeHaibTfbsA549JundV0416102Etoh02AlnRep1.bam	hg19	A549	JunD	HudsonAlpha	17613540		x
wgEncodeHaibTfbsA549JundV0416102Etoh02AlnRep2.bam	hg19	A549	JunD	HudsonAlpha	22868060		x
wgEncodeHaibTfbsA549NrsfV0422111Etoh02AlnRep1.bam	hg19	A549	NRSF	HudsonAlpha	37048787		x
wgEncodeHaibTfbsA549NrsfV0422111Etoh02AlnRep2.bam	hg19	A549	NRSF	HudsonAlpha	33373143		x
wgEncodeHaibTfbsA549P300V0422111Etoh02AlnRep1.bam	hg19	A549	p300	HudsonAlpha	32624908		x
wgEncodeHaibTfbsA549P300V0422111Etoh02AlnRep2.bam	hg19	A549	p300	HudsonAlpha	29552272		x
wgEncodeHaibTfbsA549Pol2Pcr2xDex100nmAlnRep1.bam	hg19	A549	Pol2	HudsonAlpha	19005470		x
wgEncodeHaibTfbsA549Pol2Pcr2xDex100nmAlnRep2.bam	hg19	A549	Pol2	HudsonAlpha	23115884		x
wgEncodeHaibTfbsA549Pol2Pcr2xEtoh02AlnRep1.bam	hg19	A549	Pol2	HudsonAlpha	17136347		x
wgEncodeHaibTfbsA549Pol2Pcr2xEtoh02AlnRep2.bam	hg19	A549	Pol2	HudsonAlpha	19201309		x
wgEncodeHaibTfbsA549RxlchPcr1xDex100nmAlnRep1.bam	hg19	A549	RevXlinkChromatin	HudsonAlpha	14239676		x
wgEncodeHaibTfbsA549RxlchPcr1xEtoh02AlnRep1.bam	hg19	A549	RevXlinkChromatin	HudsonAlpha	19618063		x
wgEncodeHaibTfbsA549RxlchPcr2xDex100nmAlnRep1.bam	hg19	A549	RevXlinkChromatin	HudsonAlpha	20243943		x
wgEncodeHaibTfbsA549RxlchPcr2xEtoh02AlnRep1.bam	hg19	A549	RevXlinkChromatin	HudsonAlpha	31856616		x
wgEncodeHaibTfbsA549RxlchV0416101Etoh02AlnRep1.bam	hg19	A549	RevXlinkChromatin	HudsonAlpha	3088476		x
wgEncodeHaibTfbsA549RxlchV0422111Dex100nmAlnRep1.bam	hg19	A549	RevXlinkChromatin	HudsonAlpha	9110676		x
wgEncodeHaibTfbsA549RxlchV0422111Etoh02AlnRep1V2.bam	hg19	A549	RevXlinkChromatin	HudsonAlpha	50120204		x
wgEncodeHaibTfbsA549Sin3ak20V0422111Etoh02AlnRep1.bam	hg19	A549	Sin3Ak-20	HudsonAlpha	39046229		x
wgEncodeHaibTfbsA549Sin3ak20V0422111Etoh02AlnRep2.bam	hg19	A549	Sin3Ak-20	HudsonAlpha	39464915		x
wgEncodeHaibTfbsA549Six5V0422111Etoh02AlnRep1.bam	hg19	A549	SIX5	HudsonAlpha	34486191		x
wgEncodeHaibTfbsA549Six5V0422111Etoh02AlnRep2.bam	hg19	A549	SIX5	HudsonAlpha	14986296		x
wgEncodeHaibTfbsA549Sp1V0422111Etoh02AlnRep1.bam	hg19	A549	SP1	HudsonAlpha	15270061		x
wgEncodeHaibTfbsA549Sp1V0422111Etoh02AlnRep2.bam	hg19	A549	SP1	HudsonAlpha	5565724		x
wgEncodeHaibTfbsA549Taf1V0422111Etoh02AlnRep1.bam	hg19	A549	TAF1	HudsonAlpha	8000140		x
wgEncodeHaibTfbsA549Taf1V0422111Etoh02AlnRep2V2.bam	hg19	A549	TAF1	HudsonAlpha	32446559		x
wgEncodeHaibTfbsA549Tcf12V0422111Etoh02AlnRep1.bam	hg19	A549	TCF12	HudsonAlpha	27556062		x
wgEncodeHaibTfbsA549Tcf12V0422111Etoh02AlnRep2.bam	hg19	A549	TCF12	HudsonAlpha	31921996		x
wgEncodeHaibTfbsA549Usf1Pcr1xDex100nmAlnRep1.bam	hg19	A549	USF-1	HudsonAlpha	22289881		x
wgEncodeHaibTfbsA549Usf1Pcr1xDex100nmAlnRep2.bam	hg19	A549	USF-1	HudsonAlpha	12364820		x
wgEncodeHaibTfbsA549Usf1Pcr1xEtoh02AlnRep1.bam	hg19	A549	USF-1	HudsonAlpha	16241779		x
wgEncodeHaibTfbsA549Usf1Pcr1xEtoh02AlnRep2.bam	hg19	A549	USF-1	HudsonAlpha	13242129		x
wgEncodeHaibTfbsA549Usf1V0422111Etoh02AlnRep1.bam	hg19	A549	USF-1	HudsonAlpha	26097886		x
wgEncodeHaibTfbsA549Usf1V0422111Etoh02AlnRep2.bam	hg19	A549	USF-1	HudsonAlpha	1938531		x
wgEncodeHaibTfbsA549Yy1cV0422111Etoh02AlnRep1.bam	hg19	A549	YY1_(SC-281)	HudsonAlpha	39554023		x
wgEncodeHaibTfbsA549Yy1cV0422111Etoh02AlnRep2.bam	hg19	A549	YY1_(SC-281)	HudsonAlpha	2647979		x
wgEncodeHaibTfbsA549Zbtb33V0422111Etoh02AlnRep1.bam	hg19	A549	ZBTB33	HudsonAlpha	37555746		x
wgEncodeHaibTfbsA549Zbtb33V0422111Etoh02AlnRep2.bam	hg19	A549	ZBTB33	HudsonAlpha	36926428		x
wgEncodeSydhTfbsA549Bhlhe40IggrabAlnRep1.bam	hg19	A549	BHLHE40	Stanford	24069993		x
wgEncodeSydhTfbsA549Bhlhe40IggrabAlnRep2.bam	hg19	A549	BHLHE40	Stanford	19592783		x
wgEncodeSydhTfbsA549CebpbIggrabAlnRep1.bam	hg19	A549	CEBPB	Stanford	24620830		x
wgEncodeSydhTfbsA549CebpbIggrabAlnRep2.bam	hg19	A549	CEBPB	Stanford	18643922		x
wgEncodeSydhTfbsA549InputIggrabAlnRep1.bam	hg19	A549	Input	Stanford	41464659		x
wgEncodeSydhTfbsA549MaxIggrabAlnRep1.bam	hg19	A549	Max	Stanford	25029351		x
wgEncodeSydhTfbsA549MaxIggrabAlnRep2.bam	hg19	A549	Max	Stanford	22482993		x
wgEncodeSydhTfbsA549Pol2s2IggrabAlnRep1.bam	hg19	A549	Pol2(phosphoS2)	Stanford	24484151		x
wgEncodeSydhTfbsA549Pol2s2IggrabAlnRep2.bam	hg19	A549	Pol2(phosphoS2)	Stanford	22981378		x
wgEncodeSydhTfbsA549Rad21IggrabAlnRep1.bam	hg19	A549	Rad21	Stanford	25425096		x
wgEncodeSydhTfbsA549Rad21IggrabAlnRep2.bam	hg19	A549	Rad21	Stanford	23678267		x
wgEncodeUwHistoneA549H3k04me3StdAlnRep1.bam	hg19	A549	H3K4me3	UW	15009338		x
wgEncodeUwHistoneA549H3k04me3StdAlnRep2.bam	hg19	A549	H3K4me3	UW	16047271		x
wgEncodeUwHistoneA549InputStdAlnRep1.bam	hg19	A549	Input	UW	16635993		x
wgEncodeUwTfbsA549CtcfStdAlnRep1.bam	hg19	A549	CTCF	UW	10652469		x
wgEncodeUwTfbsA549CtcfStdAlnRep2.bam	hg19	A549	CTCF	UW	15468898		x
wgEncodeUwTfbsA549InputStdAlnRep1.bam	hg19	A549	Input	UW	16635993		x
wgEncodeUwHistoneAg04449H3k4me3StdAlnRep1.bam	hg19	AG04449	H3K4me3	UW	23262787		x
wgEncodeUwHistoneAg04449H3k4me3StdAlnRep2.bam	hg19	AG04449	H3K4me3	UW	24258921		x
wgEncodeUwHistoneAg04449InputStdAlnRep1.bam	hg19	AG04449	Input	UW	16096148		x
wgEncodeUwTfbsAg04449CtcfStdAlnRep1.bam	hg19	AG04449	CTCF	UW	9952444		x
wgEncodeUwTfbsAg04449CtcfStdAlnRep2.bam	hg19	AG04449	CTCF	UW	23572200		x
wgEncodeUwTfbsAg04449InputStdAlnRep1.bam	hg19	AG04449	Input	UW	16096148		x
wgEncodeUwHistoneAg04450H3k09me3StdAlnRep1.bam	hg19	AG04450	H3K9me3	UW	10092165		x
wgEncodeUwHistoneAg04450H3k09me3StdAlnRep2.bam	hg19	AG04450	H3K9me3	UW	15850928		x
wgEncodeUwHistoneAg04450H3k27acStdAlnRep1.bam	hg19	AG04450	H3K27ac	UW	13140232		x
wgEncodeUwHistoneAg04450H3k27me3StdAlnRep1.bam	hg19	AG04450	H3K27me3	UW	12324500		x
wgEncodeUwHistoneAg04450H3k4me3StdAlnRep1.bam	hg19	AG04450	H3K4me3	UW	25830582		x
wgEncodeUwHistoneAg04450H3k4me3StdAlnRep2.bam	hg19	AG04450	H3K4me3	UW	24999787		x
wgEncodeUwHistoneAg04450InputStdAlnRep1.bam	hg19	AG04450	Input	UW	18400427		x
wgEncodeUwTfbsAg04450CtcfStdAlnRep1.bam	hg19	AG04450	CTCF	UW	21170101		x
wgEncodeUwTfbsAg04450CtcfStdAlnRep2.bam	hg19	AG04450	CTCF	UW	17719912		x
wgEncodeUwTfbsAg04450InputStdAlnRep1.bam	hg19	AG04450	Input	UW	18400427		x
wgEncodeUwHistoneAg09309H3k4me3StdAlnRep1.bam	hg19	AG09309	H3K4me3	UW	27183786		x
wgEncodeUwHistoneAg09309H3k4me3StdAlnRep2.bam	hg19	AG09309	H3K4me3	UW	18723894		x
wgEncodeUwHistoneAg09309InputStdAlnRep1.bam	hg19	AG09309	Input	UW	7925518		x
wgEncodeUwTfbsAg09309CtcfStdAlnRep1.bam	hg19	AG09309	CTCF	UW	14311099		x
wgEncodeUwTfbsAg09309CtcfStdAlnRep2.bam	hg19	AG09309	CTCF	UW	10263622		x
wgEncodeUwTfbsAg09309InputStdAlnRep1.bam	hg19	AG09309	Input	UW	7925518		x
wgEncodeUwHistoneAg09319H3k4me3StdAlnRep1.bam	hg19	AG09319	H3K4me3	UW	27941205		x
wgEncodeUwHistoneAg09319H3k4me3StdAlnRep2.bam	hg19	AG09319	H3K4me3	UW	20608672		x
wgEncodeUwHistoneAg09319InputStdAlnRep1.bam	hg19	AG09319	Input	UW	23348186		x
wgEncodeUwTfbsAg09319CtcfStdAlnRep1.bam	hg19	AG09319	CTCF	UW	22451182		x
wgEncodeUwTfbsAg09319CtcfStdAlnRep2.bam	hg19	AG09319	CTCF	UW	25700109		x
wgEncodeUwTfbsAg09319InputStdAlnRep1.bam	hg19	AG09319	Input	UW	23348186		x
wgEncodeUwHistoneAg10803H3k4me3StdAlnRep1.bam	hg19	AG10803	H3K4me3	UW	26921405		x
wgEncodeUwHistoneAg10803H3k4me3StdAlnRep2.bam	hg19	AG10803	H3K4me3	UW	27322283		x
wgEncodeUwHistoneAg10803InputStdAlnRep1.bam	hg19	AG10803	Input	UW	19776716		x
wgEncodeUwTfbsAg10803CtcfStdAlnRep1.bam	hg19	AG10803	CTCF	UW	26964677		x
wgEncodeUwTfbsAg10803CtcfStdAlnRep2.bam	hg19	AG10803	CTCF	UW	29559218		x
wgEncodeUwTfbsAg10803InputStdAlnRep1.bam	hg19	AG10803	Input	UW	19776716		x
wgEncodeUwHistoneAoafH3k4me3StdAlnRep1.bam	hg19	AoAF	H3K4me3	UW	25331375		x
wgEncodeUwHistoneAoafH3k4me3StdAlnRep2.bam	hg19	AoAF	H3K4me3	UW	21265457		x
wgEncodeUwHistoneAoafInputStdAlnRep1.bam	hg19	AoAF	Input	UW	21424353		x
wgEncodeUwTfbsAoafCtcfStdAlnRep1.bam	hg19	AoAF	CTCF	UW	9317234		x
wgEncodeUwTfbsAoafCtcfStdAlnRep2.bam	hg19	AoAF	CTCF	UW	29974058		x
wgEncodeUwTfbsAoafInputStdAlnRep1.bam	hg19	AoAF	Input	UW	21424353		x
wgEncodeUwHistoneBe2cH3k04me3StdAlnRep1.bam	hg19	BE2_C	H3K4me3	UW	22130293		x
wgEncodeUwHistoneBe2cH3k04me3StdAlnRep2.bam	hg19	BE2_C	H3K4me3	UW	21485021		x
wgEncodeUwHistoneBe2cInputStdAlnRep1.bam	hg19	BE2_C	Input	UW	24496079		x
wgEncodeUwTfbsBe2cCtcfStdAlnRep1.bam	hg19	BE2_C	CTCF	UW	21848640		x
wgEncodeUwTfbsBe2cCtcfStdAlnRep2.bam	hg19	BE2_C	CTCF	UW	21650685		x
wgEncodeUwTfbsBe2cInputStdAlnRep1.bam	hg19	BE2_C	Input	UW	24496079		x
wgEncodeUwHistoneBjH3k27me3StdAlnRep1.bam	hg19	BJ	H3K27me3	UW	11017655		x
wgEncodeUwHistoneBjH3k27me3StdAlnRep2.bam	hg19	BJ	H3K27me3	UW	14265481		x
wgEncodeUwHistoneBjH3k36me3StdAlnRep1.bam	hg19	BJ	H3K36me3	UW	14394945		x
wgEncodeUwHistoneBjH3k36me3StdAlnRep2.bam	hg19	BJ	H3K36me3	UW	14388747		x
wgEncodeUwHistoneBjH3k4me3StdAlnRep1.bam	hg19	BJ	H3K4me3	UW	12028207		x
wgEncodeUwHistoneBjH3k4me3StdAlnRep2.bam	hg19	BJ	H3K4me3	UW	16301439		x
wgEncodeUwHistoneBjInputStdAlnRep1.bam	hg19	BJ	Input	UW	15556840		x
wgEncodeUwTfbsBjCtcfStdAlnRep1.bam	hg19	BJ	CTCF	UW	18786575		x
wgEncodeUwTfbsBjCtcfStdAlnRep2.bam	hg19	BJ	CTCF	UW	10007565		x
wgEncodeUwTfbsBjInputStdAlnRep1.bam	hg19	BJ	Input	UW	15556840		x
wgEncodeUwHistoneCaco2H3k27me3StdAlnRep1.bam	hg19	Caco-2	H3K27me3	UW	15703461		x
wgEncodeUwHistoneCaco2H3k27me3StdAlnRep2.bam	hg19	Caco-2	H3K27me3	UW	13579171		x
wgEncodeUwHistoneCaco2H3k36me3StdAlnRep1.bam	hg19	Caco-2	H3K36me3	UW	12246054		x
wgEncodeUwHistoneCaco2H3k36me3StdAlnRep2.bam	hg19	Caco-2	H3K36me3	UW	12158138		x
wgEncodeUwHistoneCaco2H3k4me3StdAlnRep1.bam	hg19	Caco-2	H3K4me3	UW	13277386		x
wgEncodeUwHistoneCaco2H3k4me3StdAlnRep2.bam	hg19	Caco-2	H3K4me3	UW	13683528		x
wgEncodeUwHistoneCaco2InputStdAlnRep1.bam	hg19	Caco-2	Input	UW	13974628		x
wgEncodeUwTfbsCaco2CtcfStdAlnRep1.bam	hg19	Caco-2	CTCF	UW	17282437		x
wgEncodeUwTfbsCaco2CtcfStdAlnRep2.bam	hg19	Caco-2	CTCF	UW	18022839		x
wgEncodeUwTfbsCaco2InputStdAlnRep1.bam	hg19	Caco-2	Input	UW	13974628		x
wgEncodeBroadHistoneCd20ControlAlnRep1.bam	hg19	CD20+	Control	Broad	39303586		x
wgEncodeBroadHistoneCd20ControlAlnRep2.bam	hg19	CD20+	Control	Broad	5018193		x
wgEncodeBroadHistoneCd20CtcfAlnRep1.bam	hg19	CD20+	CTCF	Broad	4991177		x
wgEncodeBroadHistoneCd20CtcfAlnRep2.bam	hg19	CD20+	CTCF	Broad	21477930		x
wgEncodeBroadHistoneCd20CtcfAlnRep3.bam	hg19	CD20+	CTCF	Broad	18600570		x
wgEncodeBroadHistoneCd20H2azAlnRep1.bam	hg19	CD20+	H2A.Z	Broad	4729695		x
wgEncodeBroadHistoneCd20H2azAlnRep2.bam	hg19	CD20+	H2A.Z	Broad	19235962		x
wgEncodeBroadHistoneCd20H3k04me2AlnRep1.bam	hg19	CD20+	H3K4me2	Broad	36939120		x
wgEncodeBroadHistoneCd20H3k04me2AlnRep2.bam	hg19	CD20+	H3K4me2	Broad	47533303		x
wgEncodeUwHistoneCd20ro01778H3k04me3StdAlnRep1.bam	hg19	CD20+_RO01778	H3K4me3	UW	22927493		x
wgEncodeUwHistoneCd20ro01778H3k04me3StdAlnRep2.bam	hg19	CD20+_RO01778	H3K4me3	UW	17933566		x
wgEncodeUwHistoneCd20ro01778InputStdAlnRep1.bam	hg19	CD20+_RO01778	Input	UW	21704225		x
wgEncodeUwTfbsCd20ro01778InputStdAlnRep1.bam	hg19	CD20+_RO01778	Input	UW	21704225		x
wgEncodeBroadHistoneCd20ro01794Ezh239875AlnRep1.bam	hg19	CD20+_RO01794	EZH2_(39875)	Broad	28779345		x
wgEncodeBroadHistoneCd20ro01794Ezh239875AlnRep2.bam	hg19	CD20+_RO01794	EZH2_(39875)	Broad	21621477		x
wgEncodeBroadHistoneCd20ro01794H3k27acAlnRep1.bam	hg19	CD20+_RO01794	H3K27ac	Broad	31314354		x
wgEncodeBroadHistoneCd20ro01794H3k27acAlnRep2.bam	hg19	CD20+_RO01794	H3K27ac	Broad	61582263		x
wgEncodeBroadHistoneCd20ro01794H4k20me1AlnRep1.bam	hg19	CD20+_RO01794	H4K20me1	Broad	19319024		x
wgEncodeBroadHistoneCd20ro01794H4k20me1AlnRep2.bam	hg19	CD20+_RO01794	H4K20me1	Broad	26503815		x
wgEncodeUwHistoneCd20ro01794H3k04me3StdAlnRep3.bam	hg19	CD20+_RO01794	H3K4me3	UW	21096744		x
wgEncodeUwHistoneCd20ro01794InputStdAlnRep1.bam	hg19	CD20+_RO01794	Input	UW	23204316		x
wgEncodeUwTfbsCd20ro01794InputStdAlnRep1.bam	hg19	CD20+_RO01794	Input	UW	23204316		x
wgEncodeBroadHistoneDnd41ControlStdAlnRep1.bam	hg19	Dnd41	Input	Broad	33772882	x	x
wgEncodeBroadHistoneDnd41ControlStdAlnRep2.bam	hg19	Dnd41	Input	Broad	17586066	x	x
wgEncodeBroadHistoneDnd41CtcfAlnRep1.bam	hg19	Dnd41	CTCF	Broad	29905667		x
wgEncodeBroadHistoneDnd41CtcfAlnRep2.bam	hg19	Dnd41	CTCF	Broad	26747659		x
wgEncodeBroadHistoneDnd41Ezh239875AlnRep1.bam	hg19	Dnd41	EZH2_(39875)	Broad	23631450		x
wgEncodeBroadHistoneDnd41Ezh239875AlnRep2.bam	hg19	Dnd41	EZH2_(39875)	Broad	29362778		x
wgEncodeBroadHistoneDnd41Ezh239875AlnRep3.bam	hg19	Dnd41	EZH2_(39875)	Broad	16540855		x
wgEncodeBroadHistoneDnd41H2azAlnRep1.bam	hg19	Dnd41	H2A.Z	Broad	27458260		x
wgEncodeBroadHistoneDnd41H2azAlnRep2.bam	hg19	Dnd41	H2A.Z	Broad	15896836		x
wgEncodeBroadHistoneDnd41H3k04me1AlnRep1.bam	hg19	Dnd41	H3K4me1	Broad	26209920	x	x
wgEncodeBroadHistoneDnd41H3k04me1AlnRep2.bam	hg19	Dnd41	H3K4me1	Broad	19424139		x
wgEncodeBroadHistoneDnd41H3k04me2AlnRep1.bam	hg19	Dnd41	H3K4me2	Broad	25177493		x
wgEncodeBroadHistoneDnd41H3k04me2AlnRep2.bam	hg19	Dnd41	H3K4me2	Broad	6473749		x
wgEncodeBroadHistoneDnd41H3k04me3AlnRep1.bam	hg19	Dnd41	H3K4me3	Broad	32380245		x
wgEncodeBroadHistoneDnd41H3k04me3AlnRep2.bam	hg19	Dnd41	H3K4me3	Broad	22266139		x
wgEncodeBroadHistoneDnd41H3k09acAlnRep1.bam	hg19	Dnd41	H3K9ac	Broad	29608420		x
wgEncodeBroadHistoneDnd41H3k09acAlnRep2.bam	hg19	Dnd41	H3K9ac	Broad	26181746		x
wgEncodeBroadHistoneDnd41H3k09me3AlnRep1.bam	hg19	Dnd41	H3K9me3	Broad	24244867		x
wgEncodeBroadHistoneDnd41H3k09me3AlnRep2.bam	hg19	Dnd41	H3K9me3	Broad	23160951		x
wgEncodeBroadHistoneDnd41H3k27acAlnRep1.bam	hg19	Dnd41	H3K27ac	Broad	32692879		x
wgEncodeBroadHistoneDnd41H3k27acAlnRep2.bam	hg19	Dnd41	H3K27ac	Broad	38457251		x
wgEncodeBroadHistoneDnd41H3k27me3AlnRep1.bam	hg19	Dnd41	H3K27me3	Broad	5405014		x
wgEncodeBroadHistoneDnd41H3k27me3AlnRep2.bam	hg19	Dnd41	H3K27me3	Broad	37037649		x
wgEncodeBroadHistoneDnd41H3k36me3AlnRep1.bam	hg19	Dnd41	H3K36me3	Broad	31241198		x
wgEncodeBroadHistoneDnd41H3k36me3AlnRep2.bam	hg19	Dnd41	H3K36me3	Broad	18439738		x
wgEncodeBroadHistoneDnd41H3k79me2AlnRep1.bam	hg19	Dnd41	H3K79me2	Broad	32218102		x
wgEncodeBroadHistoneDnd41H3k79me2AlnRep2.bam	hg19	Dnd41	H3K79me2	Broad	19372973		x
wgEncodeBroadHistoneDnd41H4k20me1AlnRep1.bam	hg19	Dnd41	H4K20me1	Broad	30574080		x
wgEncodeBroadHistoneDnd41H4k20me1AlnRep2.bam	hg19	Dnd41	H4K20me1	Broad	16645574		x
wgEncodeHaibTfbsEcc1CtcfcV0416102Dm002p1hAlnRep1.bam	hg19	ECC-1	CTCF_(SC-5916)	HudsonAlpha	15878123		x
wgEncodeHaibTfbsEcc1CtcfcV0416102Dm002p1hAlnRep2.bam	hg19	ECC-1	CTCF_(SC-5916)	HudsonAlpha	25870179		x
wgEncodeHaibTfbsEcc1EraaV0416102Bpa1hAlnRep1.bam	hg19	ECC-1	ERalpha_a	HudsonAlpha	13197573		x
wgEncodeHaibTfbsEcc1EraaV0416102Bpa1hAlnRep2.bam	hg19	ECC-1	ERalpha_a	HudsonAlpha	19661644		x
wgEncodeHaibTfbsEcc1EralphaaV0416102Dm002p1hAlnRep1.bam	hg19	ECC-1	ERalpha_a	HudsonAlpha	18415299		x
wgEncodeHaibTfbsEcc1EralphaaV0416102Dm002p1hAlnRep2.bam	hg19	ECC-1	ERalpha_a	HudsonAlpha	8943944		x
wgEncodeHaibTfbsEcc1EralphaaV0416102Est10nm1hAlnRep1.bam	hg19	ECC-1	ERalpha_a	HudsonAlpha	56059		x
wgEncodeHaibTfbsEcc1EralphaaV0416102Est10nm1hAlnRep2.bam	hg19	ECC-1	ERalpha_a	HudsonAlpha	11191858		x
wgEncodeHaibTfbsEcc1EralphaaV0416102Gen1hAlnRep1.bam	hg19	ECC-1	ERalpha_a	HudsonAlpha	9199841		x
wgEncodeHaibTfbsEcc1EralphaaV0416102Gen1hAlnRep2.bam	hg19	ECC-1	ERalpha_a	HudsonAlpha	11067817		x
wgEncodeHaibTfbsEcc1Foxa1sc6553V0416102Dm002p1hAlnRep1.bam	hg19	ECC-1	FOXA1_(SC-6553)	HudsonAlpha	18289419		x
wgEncodeHaibTfbsEcc1Foxa1sc6553V0416102Dm002p1hAlnRep2.bam	hg19	ECC-1	FOXA1_(SC-6553)	HudsonAlpha	17381850		x
wgEncodeHaibTfbsEcc1GrV0416102Dex100nmAlnRep1.bam	hg19	ECC-1	GR	HudsonAlpha	9473962		x
wgEncodeHaibTfbsEcc1GrV0416102Dex100nmAlnRep2.bam	hg19	ECC-1	GR	HudsonAlpha	19421305		x
wgEncodeHaibTfbsEcc1GrV0416102Etoh02AlnRep1.bam	hg19	ECC-1	GR	HudsonAlpha	13145810		x
wgEncodeHaibTfbsEcc1GrV0416102Etoh02AlnRep2.bam	hg19	ECC-1	GR	HudsonAlpha	17986146		x
wgEncodeHaibTfbsEcc1Pol2V0416102Dm002p1hAlnRep1.bam	hg19	ECC-1	Pol2	HudsonAlpha	13006389		x
wgEncodeHaibTfbsEcc1Pol2V0416102Dm002p1hAlnRep2.bam	hg19	ECC-1	Pol2	HudsonAlpha	18901672		x
wgEncodeHaibTfbsEcc1RxlchV0416102Dm002p1hAlnRep1.bam	hg19	ECC-1	RevXlinkChromatin	HudsonAlpha	24914468		x
wgEncodeUwHistoneGm06990H3k27me3StdAlnRep1.bam	hg19	GM06990	H3K27me3	UW	15409955		x
wgEncodeUwHistoneGm06990H3k27me3StdAlnRep2.bam	hg19	GM06990	H3K27me3	UW	10346772		x
wgEncodeUwHistoneGm06990H3k36me3StdAlnRep1.bam	hg19	GM06990	H3K36me3	UW	14613631		x
wgEncodeUwHistoneGm06990H3k36me3StdAlnRep2.bam	hg19	GM06990	H3K36me3	UW	14672011		x
wgEncodeUwHistoneGm06990H3k4me3StdAlnRep1.bam	hg19	GM06990	H3K4me3	UW	11939160		x
wgEncodeUwHistoneGm06990H3k4me3StdAlnRep2.bam	hg19	GM06990	H3K4me3	UW	17871396		x
wgEncodeUwHistoneGm06990InputStdAlnRep1.bam	hg19	GM06990	Input	UW	12863896		x
wgEncodeUwTfbsGm06990CtcfStdAlnRep1.bam	hg19	GM06990	CTCF	UW	17916995		x
wgEncodeUwTfbsGm06990CtcfStdAlnRep2.bam	hg19	GM06990	CTCF	UW	21035483		x
wgEncodeUwTfbsGm06990InputStdAlnRep1.bam	hg19	GM06990	Input	UW	12863896		x
wgEncodeSydhTfbsGm08714InputUcdAlnRep1.bam	hg19	GM08714	Input	USC	37434980		x
wgEncodeSydhTfbsGm08714Znf274UcdAlnRep1.bam	hg19	GM08714	ZNF274	USC	16566614		x
wgEncodeSydhTfbsGm08714Znf274UcdAlnRep2.bam	hg19	GM08714	ZNF274	USC	22081057		x
wgEncodeSydhTfbsGm10847InputIggmusAlnRep1.bam	hg19	GM10847	Input	Stanford	6496339	x	x
wgEncodeSydhTfbsGm10847InputIggmusAlnRep2.bam	hg19	GM10847	Input	Stanford	6958008	x	x
wgEncodeSydhTfbsGm10847InputTnfaIggrabAlnRep1.bam	hg19	GM10847	Input	Stanford	6618325	x	x
wgEncodeSydhTfbsGm10847InputTnfaIggrabAlnRep2.bam	hg19	GM10847	Input	Stanford	5283245	x	x
wgEncodeSydhTfbsGm10847NfkbTnfaIggrabAlnRep1.bam	hg19	GM10847	NFKB	Stanford	11474269	x	x
wgEncodeSydhTfbsGm10847NfkbTnfaIggrabAlnRep2.bam	hg19	GM10847	NFKB	Stanford	2495451		x
wgEncodeSydhTfbsGm10847NfkbTnfaIggrabAlnRep3.bam	hg19	GM10847	NFKB	Stanford	4634591		x
wgEncodeSydhTfbsGm10847NfkbTnfaIggrabAlnRep4.bam	hg19	GM10847	NFKB	Stanford	11574190		x
wgEncodeSydhTfbsGm10847NfkbTnfaIggrabAlnRep5.bam	hg19	GM10847	NFKB	Stanford	12076698		x
wgEncodeSydhTfbsGm10847Pol2IggmusAlnRep1.bam	hg19	GM10847	Pol2	Stanford	5307284	x	x
wgEncodeSydhTfbsGm10847Pol2IggmusAlnRep2.bam	hg19	GM10847	Pol2	Stanford	5269377		x
wgEncodeUwTfbsGm12801CtcfStdAlnRep1.bam	hg19	GM12801	CTCF	UW	5112318		x
wgEncodeUwTfbsGm12801InputStdAlnRep1.bam	hg19	GM12801	Input	UW	13074444		x
wgEncodeUwHistoneGm12864H3k04me3StdAlnRep1.bam	hg19	GM12864	H3K4me3	UW	20804808		x
wgEncodeUwHistoneGm12864H3k04me3StdAlnRep2.bam	hg19	GM12864	H3K4me3	UW	24653272		x
wgEncodeUwHistoneGm12864InputStdAlnRep1.bam	hg19	GM12864	Input	UW	14071921		x
wgEncodeUwTfbsGm12864CtcfStdAlnRep1.bam	hg19	GM12864	CTCF	UW	11098144		x
wgEncodeUwTfbsGm12864CtcfStdAlnRep2.bam	hg19	GM12864	CTCF	UW	14744879		x
wgEncodeUwTfbsGm12864CtcfStdAlnRep3.bam	hg19	GM12864	CTCF	UW	16604687		x
wgEncodeUwTfbsGm12864InputStdAlnRep1.bam	hg19	GM12864	Input	UW	14071921		x
wgEncodeUwHistoneGm12865H3k04me3StdAlnRep1.bam	hg19	GM12865	H3K4me3	UW	16307659		x
wgEncodeUwHistoneGm12865H3k04me3StdAlnRep2.bam	hg19	GM12865	H3K4me3	UW	31585526		x
wgEncodeUwHistoneGm12865InputStdAlnRep1.bam	hg19	GM12865	Input	UW	14529187		x
wgEncodeUwTfbsGm12865CtcfStdAlnRep1.bam	hg19	GM12865	CTCF	UW	12522613		x
wgEncodeUwTfbsGm12865CtcfStdAlnRep2.bam	hg19	GM12865	CTCF	UW	9471316		x
wgEncodeUwTfbsGm12865CtcfStdAlnRep3.bam	hg19	GM12865	CTCF	UW	15207479		x
wgEncodeUwTfbsGm12865InputStdAlnRep1.bam	hg19	GM12865	Input	UW	14529187		x
wgEncodeUwHistoneGm12866H3k04me3StdAlnRep1.bam	hg19	GM12866	H3K4me3	UW	24999548		x
wgEncodeUwTfbsGm12866CtcfStdAlnRep1.bam	hg19	GM12866	CTCF	UW	9525835		x
wgEncodeUwTfbsGm12866CtcfStdAlnRep2.bam	hg19	GM12866	CTCF	UW	8127382		x
wgEncodeUwTfbsGm12867CtcfStdAlnRep1.bam	hg19	GM12867	CTCF	UW	10898965		x
wgEncodeUwTfbsGm12867CtcfStdAlnRep2.bam	hg19	GM12867	CTCF	UW	11744394		x
wgEncodeUwTfbsGm12868CtcfStdAlnRep1.bam	hg19	GM12868	CTCF	UW	10873229		x
wgEncodeUwTfbsGm12868CtcfStdAlnRep2.bam	hg19	GM12868	CTCF	UW	12121502		x
wgEncodeUwTfbsGm12869CtcfStdAlnRep1.bam	hg19	GM12869	CTCF	UW	11033858		x
wgEncodeUwTfbsGm12869CtcfStdAlnRep2.bam	hg19	GM12869	CTCF	UW	8780260		x
wgEncodeUwTfbsGm12870CtcfStdAlnRep1.bam	hg19	GM12870	CTCF	UW	10074639		x
wgEncodeUwTfbsGm12870CtcfStdAlnRep2.bam	hg19	GM12870	CTCF	UW	2315297		x
wgEncodeUwTfbsGm12871CtcfStdAlnRep1.bam	hg19	GM12871	CTCF	UW	11185679		x
wgEncodeUwTfbsGm12871CtcfStdAlnRep2.bam	hg19	GM12871	CTCF	UW	13110088		x
wgEncodeUwTfbsGm12872CtcfStdAlnRep1.bam	hg19	GM12872	CTCF	UW	10840762		x
wgEncodeUwTfbsGm12872CtcfStdAlnRep2.bam	hg19	GM12872	CTCF	UW	13461812		x
wgEncodeUwTfbsGm12872CtcfStdAlnRep3.bam	hg19	GM12872	CTCF	UW	19826481		x
wgEncodeUwTfbsGm12872InputStdAlnRep1.bam	hg19	GM12872	Input	UW	13372241		x
wgEncodeUwTfbsGm12873CtcfStdAlnRep1.bam	hg19	GM12873	CTCF	UW	10803837		x
wgEncodeUwTfbsGm12873CtcfStdAlnRep2.bam	hg19	GM12873	CTCF	UW	13249988		x
wgEncodeUwTfbsGm12873CtcfStdAlnRep3.bam	hg19	GM12873	CTCF	UW	19647803		x
wgEncodeUwTfbsGm12873InputStdAlnRep1.bam	hg19	GM12873	Input	UW	14415090		x
wgEncodeUwTfbsGm12874CtcfStdAlnRep1.bam	hg19	GM12874	CTCF	UW	11289824		x
wgEncodeUwTfbsGm12874CtcfStdAlnRep2.bam	hg19	GM12874	CTCF	UW	11257026		x
wgEncodeUwTfbsGm12874InputStdAlnRep1.bam	hg19	GM12874	Input	UW	14190834		x
wgEncodeUwHistoneGm12875H3k04me3StdAlnRep1.bam	hg19	GM12875	H3K4me3	UW	15430729		x
wgEncodeUwHistoneGm12875InputStdAlnRep1.bam	hg19	GM12875	Input	UW	13674855		x
wgEncodeUwTfbsGm12875CtcfStdAlnRep1.bam	hg19	GM12875	CTCF	UW	11518921		x
wgEncodeUwTfbsGm12875CtcfStdAlnRep2.bam	hg19	GM12875	CTCF	UW	8914730		x
wgEncodeUwTfbsGm12875InputStdAlnRep1.bam	hg19	GM12875	Input	UW	13674855		x
wgEncodeBroadHistoneGm12878ControlStdAlnRep1.bam	hg19	GM12878	Input	Broad	7129524	x	x
wgEncodeBroadHistoneGm12878ControlStdAlnRep2.bam	hg19	GM12878	Input	Broad	6445522	x	x
wgEncodeBroadHistoneGm12878CtcfStdAlnRep1.bam	hg19	GM12878	CTCF	Broad	11525115		x
wgEncodeBroadHistoneGm12878CtcfStdAlnRep2.bam	hg19	GM12878	CTCF	Broad	20249124		x
wgEncodeBroadHistoneGm12878Ezh239875AlnRep1.bam	hg19	GM12878	EZH2_(39875)	Broad	12623077		x
wgEncodeBroadHistoneGm12878Ezh239875AlnRep2.bam	hg19	GM12878	EZH2_(39875)	Broad	41892721		x
wgEncodeBroadHistoneGm12878H2azStdAlnRep1.bam	hg19	GM12878	H2A.Z	Broad	18606477		x
wgEncodeBroadHistoneGm12878H2azStdAlnRep2.bam	hg19	GM12878	H2A.Z	Broad	13721498		x
wgEncodeBroadHistoneGm12878H3k04me1StdAlnRep1V2.bam	hg19	GM12878	H3K4me1	Broad	38682645		x
wgEncodeBroadHistoneGm12878H3k04me3StdAlnRep2V2.bam	hg19	GM12878	H3K4me3	Broad	38666082		x
wgEncodeBroadHistoneGm12878H3k27acStdAlnRep1.bam	hg19	GM12878	H3K27ac	Broad	12583258		x
wgEncodeBroadHistoneGm12878H3k27acStdAlnRep2.bam	hg19	GM12878	H3K27ac	Broad	6999115		x
wgEncodeBroadHistoneGm12878H3k27me3StdAlnRep1.bam	hg19	GM12878	H3K27me3	Broad	15323254		x
wgEncodeBroadHistoneGm12878H3k27me3StdAlnRep2.bam	hg19	GM12878	H3K27me3	Broad	7404280		x
wgEncodeBroadHistoneGm12878H3k27me3StdAlnRep3V2.bam	hg19	GM12878	H3K27me3	Broad	38501308		x
wgEncodeBroadHistoneGm12878H3k36me3StdAlnRep1.bam	hg19	GM12878	H3K36me3	Broad	14799827		x
wgEncodeBroadHistoneGm12878H3k36me3StdAlnRep2.bam	hg19	GM12878	H3K36me3	Broad	9632806		x
wgEncodeBroadHistoneGm12878H3k4me1StdAlnRep1.bam	hg19	GM12878	H3K4me1	Broad	13526112		x
wgEncodeBroadHistoneGm12878H3k4me1StdAlnRep2.bam	hg19	GM12878	H3K4me1	Broad	9762233		x
wgEncodeBroadHistoneGm12878H3k4me2StdAlnRep1.bam	hg19	GM12878	H3K4me2	Broad	8874900		x
wgEncodeBroadHistoneGm12878H3k4me2StdAlnRep2.bam	hg19	GM12878	H3K4me2	Broad	6651535		x
wgEncodeBroadHistoneGm12878H3k4me3StdAlnRep1.bam	hg19	GM12878	H3K4me3	Broad	25350214	x	x
wgEncodeBroadHistoneGm12878H3k4me3StdAlnRep2.bam	hg19	GM12878	H3K4me3	Broad	6858583		x
wgEncodeBroadHistoneGm12878H3k79me2StdAlnRep1.bam	hg19	GM12878	H3K79me2	Broad	4529613		x
wgEncodeBroadHistoneGm12878H3k79me2StdAlnRep2.bam	hg19	GM12878	H3K79me2	Broad	4028633		x
wgEncodeBroadHistoneGm12878H3k9acStdAlnRep1.bam	hg19	GM12878	H3K9ac	Broad	11748259		x
wgEncodeBroadHistoneGm12878H3k9acStdAlnRep2.bam	hg19	GM12878	H3K9ac	Broad	7765689		x
wgEncodeBroadHistoneGm12878H3k9me3StdAlnRep1.bam	hg19	GM12878	H3K9me3	Broad	14179265		x
wgEncodeBroadHistoneGm12878H3k9me3StdAlnRep2.bam	hg19	GM12878	H3K9me3	Broad	11544453		x
wgEncodeBroadHistoneGm12878H3k9me3StdAlnRep3.bam	hg19	GM12878	H3K9me3	Broad	11478003		x
wgEncodeBroadHistoneGm12878H4k20me1StdAlnRep1.bam	hg19	GM12878	H4K20me1	Broad	12027526		x
wgEncodeBroadHistoneGm12878H4k20me1StdAlnRep2.bam	hg19	GM12878	H4K20me1	Broad	9100551		x
wgEncodeSydhTfbsGm12878Gcn5StdAlnRep1.bam	hg19	GM12878	GCN5	Harvard	5578329		x
wgEncodeSydhTfbsGm12878Gcn5StdAlnRep2.bam	hg19	GM12878	GCN5	Harvard	14163754		x
wgEncodeSydhTfbsGm12878NfyaIggmusAlnRep1.bam	hg19	GM12878	NF-YA	Harvard	11989804		x
wgEncodeSydhTfbsGm12878NfyaIggmusAlnRep2.bam	hg19	GM12878	NF-YA	Harvard	12640786		x
wgEncodeSydhTfbsGm12878NfybIggmusAlnRep1.bam	hg19	GM12878	NF-YB	Harvard	12602344		x
wgEncodeSydhTfbsGm12878NfybIggmusAlnRep2.bam	hg19	GM12878	NF-YB	Harvard	10869697		x
wgEncodeSydhTfbsGm12878Spt20StdAlnRep1.bam	hg19	GM12878	SPT20	Harvard	18735071		x
wgEncodeSydhTfbsGm12878Spt20StdAlnRep2.bam	hg19	GM12878	SPT20	Harvard	19818741		x
wgEncodeSydhTfbsGm12878Zzz3StdAlnRep1.bam	hg19	GM12878	ZZZ3	Harvard	22211271		x
wgEncodeSydhTfbsGm12878Zzz3StdAlnRep2.bam	hg19	GM12878	ZZZ3	Harvard	20797496		x
wgEncodeHaibTfbsGm12878Irf4sc6059Pcr1xAlnRep2.bam	hg19	GM12878	IRF4_(SC-6059)	HudsonAlpha	19300634		x
wgEncodeHaibTfbsGm12878Mef2aPcr1xAlnRep1.bam	hg19	GM12878	MEF2A	HudsonAlpha	11094791		x
wgEncodeHaibTfbsGm12878Mef2aPcr1xAlnRep2.bam	hg19	GM12878	MEF2A	HudsonAlpha	18939938		x
wgEncodeHaibTfbsGm12878Mef2csc13268V0416101AlnRep1.bam	hg19	GM12878	MEF2C_(SC-13268)	HudsonAlpha	10644816		x
wgEncodeHaibTfbsGm12878Mef2csc13268V0416101AlnRep2.bam	hg19	GM12878	MEF2C_(SC-13268)	HudsonAlpha	16954097		x
wgEncodeHaibTfbsGm12878Mta3sc81325V0422111AlnRep1.bam	hg19	GM12878	MTA3_(SC-81325)	HudsonAlpha	40828276		x
wgEncodeHaibTfbsGm12878Mta3sc81325V0422111AlnRep2.bam	hg19	GM12878	MTA3_(SC-81325)	HudsonAlpha	41610970		x
wgEncodeHaibTfbsGm12878Nfatc1sc17834V0422111AlnRep1.bam	hg19	GM12878	NFATC1_(SC-17834)	HudsonAlpha	36309482		x
wgEncodeHaibTfbsGm12878Nfatc1sc17834V0422111AlnRep2.bam	hg19	GM12878	NFATC1_(SC-17834)	HudsonAlpha	32700195		x
wgEncodeHaibTfbsGm12878Nficsc81335V0422111AlnRep1.bam	hg19	GM12878	NFIC_(SC-81335)	HudsonAlpha	29028490		x
wgEncodeHaibTfbsGm12878Nficsc81335V0422111AlnRep2.bam	hg19	GM12878	NFIC_(SC-81335)	HudsonAlpha	26646718		x
wgEncodeHaibTfbsGm12878NrsfPcr1xAlnRep1.bam	hg19	GM12878	NRSF	HudsonAlpha	14567296		x
wgEncodeHaibTfbsGm12878NrsfPcr1xAlnRep2.bam	hg19	GM12878	NRSF	HudsonAlpha	19180234		x
wgEncodeHaibTfbsGm12878NrsfPcr2xAlnRep1.bam	hg19	GM12878	NRSF	HudsonAlpha	23517811		x
wgEncodeHaibTfbsGm12878NrsfPcr2xAlnRep2.bam	hg19	GM12878	NRSF	HudsonAlpha	19340495		x
wgEncodeHaibTfbsGm12878P300Pcr1xAlnRep1.bam	hg19	GM12878	p300	HudsonAlpha	28084491		x
wgEncodeHaibTfbsGm12878P300Pcr1xAlnRep2.bam	hg19	GM12878	p300	HudsonAlpha	16691900		x
wgEncodeHaibTfbsGm12878Pax5c20Pcr1xAlnRep1.bam	hg19	GM12878	PAX5-C20	HudsonAlpha	34845647		x
wgEncodeHaibTfbsGm12878Pax5c20Pcr1xAlnRep2.bam	hg19	GM12878	PAX5-C20	HudsonAlpha	7362711		x
wgEncodeHaibTfbsGm12878Pax5n19Pcr1xAlnRep1.bam	hg19	GM12878	PAX5-N19	HudsonAlpha	13424717		x
wgEncodeHaibTfbsGm12878Pax5n19Pcr1xAlnRep2.bam	hg19	GM12878	PAX5-N19	HudsonAlpha	24992356		x
wgEncodeHaibTfbsGm12878Pbx3Pcr1xAlnRep1.bam	hg19	GM12878	Pbx3	HudsonAlpha	17954584		x
wgEncodeHaibTfbsGm12878Pbx3Pcr1xAlnRep2.bam	hg19	GM12878	Pbx3	HudsonAlpha	19447174		x
wgEncodeHaibTfbsGm12878Pmlsc71910V0422111AlnRep1.bam	hg19	GM12878	PML_(SC-71910)	HudsonAlpha	31920871		x
wgEncodeHaibTfbsGm12878Pmlsc71910V0422111AlnRep2.bam	hg19	GM12878	PML_(SC-71910)	HudsonAlpha	10171498		x
wgEncodeHaibTfbsGm12878Pol24h8Pcr1xAlnRep1.bam	hg19	GM12878	Pol2-4H8	HudsonAlpha	30265085		x
wgEncodeHaibTfbsGm12878Pol24h8Pcr1xAlnRep2.bam	hg19	GM12878	Pol2-4H8	HudsonAlpha	26727998		x
wgEncodeHaibTfbsGm12878Pol2Pcr2xAlnRep1.bam	hg19	GM12878	Pol2	HudsonAlpha	29891895		x
wgEncodeHaibTfbsGm12878Pol2Pcr2xAlnRep2.bam	hg19	GM12878	Pol2	HudsonAlpha	31317098		x
wgEncodeHaibTfbsGm12878Pou2f2Pcr1xAlnRep1.bam	hg19	GM12878	POU2F2	HudsonAlpha	32974713		x
wgEncodeHaibTfbsGm12878Pou2f2Pcr1xAlnRep2.bam	hg19	GM12878	POU2F2	HudsonAlpha	59844180		x
wgEncodeHaibTfbsGm12878Pou2f2Pcr1xAlnRep3.bam	hg19	GM12878	POU2F2	HudsonAlpha	6729428		x
wgEncodeHaibTfbsGm12878Pu1Pcr1xAlnRep1.bam	hg19	GM12878	PU.1	HudsonAlpha	15731215		x
wgEncodeHaibTfbsGm12878Pu1Pcr1xAlnRep2.bam	hg19	GM12878	PU.1	HudsonAlpha	17641354		x
wgEncodeHaibTfbsGm12878Pu1Pcr1xAlnRep3.bam	hg19	GM12878	PU.1	HudsonAlpha	18439310		x
wgEncodeHaibTfbsGm12878Rad21V0416101AlnRep1.bam	hg19	GM12878	Rad21	HudsonAlpha	11361912		x
wgEncodeHaibTfbsGm12878Rad21V0416101AlnRep2.bam	hg19	GM12878	Rad21	HudsonAlpha	21066080		x
wgEncodeHaibTfbsGm12878Runx3sc101553V0422111AlnRep1.bam	hg19	GM12878	RUNX3_(SC-101553)	HudsonAlpha	41403226		x
wgEncodeHaibTfbsGm12878Runx3sc101553V0422111AlnRep2.bam	hg19	GM12878	RUNX3_(SC-101553)	HudsonAlpha	42449809		x
wgEncodeHaibTfbsGm12878RxlchPcr1xAlnRep1.bam	hg19	GM12878	RevXlinkChromatin	HudsonAlpha	53372278		x
wgEncodeHaibTfbsGm12878RxlchPcr1xAlnRep2.bam	hg19	GM12878	RevXlinkChromatin	HudsonAlpha	28004221		x
wgEncodeHaibTfbsGm12878RxlchPcr1xAlnRep3.bam	hg19	GM12878	RevXlinkChromatin	HudsonAlpha	21934951		x
wgEncodeHaibTfbsGm12878RxlchPcr1xAlnRep4.bam	hg19	GM12878	RevXlinkChromatin	HudsonAlpha	38949279		x
wgEncodeHaibTfbsGm12878RxlchPcr1xAlnRep5.bam	hg19	GM12878	RevXlinkChromatin	HudsonAlpha	3079432		x
wgEncodeHaibTfbsGm12878RxlchPcr2xAlnRep1.bam	hg19	GM12878	RevXlinkChromatin	HudsonAlpha	4979121		x
wgEncodeHaibTfbsGm12878RxlchPcr2xAlnRep2.bam	hg19	GM12878	RevXlinkChromatin	HudsonAlpha	4238222		x
wgEncodeHaibTfbsGm12878RxlchV0416101AlnRep1.bam	hg19	GM12878	RevXlinkChromatin	HudsonAlpha	22316471		x
wgEncodeHaibTfbsGm12878RxlchV0416102AlnRep1.bam	hg19	GM12878	RevXlinkChromatin	HudsonAlpha	21314984		x
wgEncodeHaibTfbsGm12878RxraPcr1xAlnRep1.bam	hg19	GM12878	RXRA	HudsonAlpha	20192260		x
wgEncodeHaibTfbsGm12878RxraPcr1xAlnRep2.bam	hg19	GM12878	RXRA	HudsonAlpha	18174028		x
wgEncodeHaibTfbsGm12878Six5Pcr1xAlnRep1.bam	hg19	GM12878	SIX5	HudsonAlpha	22226359		x
wgEncodeHaibTfbsGm12878Six5Pcr1xAlnRep2.bam	hg19	GM12878	SIX5	HudsonAlpha	21856602		x
wgEncodeHaibTfbsGm12878Sp1Pcr1xAlnRep1.bam	hg19	GM12878	SP1	HudsonAlpha	11069752		x
wgEncodeHaibTfbsGm12878Sp1Pcr1xAlnRep2.bam	hg19	GM12878	SP1	HudsonAlpha	18244439		x
wgEncodeHaibTfbsGm12878SrfPcr2xAlnRep1.bam	hg19	GM12878	SRF	HudsonAlpha	24453824		x
wgEncodeHaibTfbsGm12878SrfPcr2xAlnRep2.bam	hg19	GM12878	SRF	HudsonAlpha	24045187		x
wgEncodeHaibTfbsGm12878SrfV0416101AlnRep1.bam	hg19	GM12878	SRF	HudsonAlpha	17185466		x
wgEncodeHaibTfbsGm12878SrfV0416101AlnRep2.bam	hg19	GM12878	SRF	HudsonAlpha	20342724		x
wgEncodeHaibTfbsGm12878Stat5asc74442V0422111AlnRep1.bam	hg19	GM12878	STAT5A_(SC-74442)	HudsonAlpha	1709187		x
wgEncodeHaibTfbsGm12878Stat5asc74442V0422111AlnRep2.bam	hg19	GM12878	STAT5A_(SC-74442)	HudsonAlpha	30425120		x
wgEncodeHaibTfbsGm12878Taf1Pcr1xAlnRep1.bam	hg19	GM12878	TAF1	HudsonAlpha	18529926		x
wgEncodeHaibTfbsGm12878Taf1Pcr1xAlnRep2.bam	hg19	GM12878	TAF1	HudsonAlpha	26305051		x
wgEncodeHaibTfbsGm12878Tcf12Pcr1xAlnRep1.bam	hg19	GM12878	TCF12	HudsonAlpha	17540438		x
wgEncodeHaibTfbsGm12878Tcf12Pcr1xAlnRep2.bam	hg19	GM12878	TCF12	HudsonAlpha	16881030		x
wgEncodeHaibTfbsGm12878Tcf3Pcr1xAlnRep1.bam	hg19	GM12878	TCF3_(SC-349)	HudsonAlpha	9388269		x
wgEncodeHaibTfbsGm12878Tcf3Pcr1xAlnRep2.bam	hg19	GM12878	TCF3_(SC-349)	HudsonAlpha	21283998		x
wgEncodeHaibTfbsGm12878Usf1Pcr2xAlnRep1.bam	hg19	GM12878	USF-1	HudsonAlpha	17014593		x
wgEncodeHaibTfbsGm12878Usf1Pcr2xAlnRep2.bam	hg19	GM12878	USF-1	HudsonAlpha	30125112		x
wgEncodeHaibTfbsGm12878Yy1sc281Pcr1xAlnRep1.bam	hg19	GM12878	YY1_(SC-281)	HudsonAlpha	16490130		x
wgEncodeHaibTfbsGm12878Yy1sc281Pcr1xAlnRep2.bam	hg19	GM12878	YY1_(SC-281)	HudsonAlpha	18377601		x
wgEncodeHaibTfbsGm12878Zbtb33Pcr1xAlnRep1.bam	hg19	GM12878	ZBTB33	HudsonAlpha	17366422		x
wgEncodeHaibTfbsGm12878Zbtb33Pcr1xAlnRep2.bam	hg19	GM12878	ZBTB33	HudsonAlpha	14957263		x
wgEncodeHaibTfbsGm12878Zeb1sc25388V0416102AlnRep1.bam	hg19	GM12878	ZEB1_(SC-25388)	HudsonAlpha	8945120		x
wgEncodeHaibTfbsGm12878Zeb1sc25388V0416102AlnRep2.bam	hg19	GM12878	ZEB1_(SC-25388)	HudsonAlpha	15898918		x
wgEncodeHaibTfbsGm12878Atf2sc81188V0422111AlnRep1.bam	hg19	GM12878	ATF2_(SC-81188)	HudsonAlpha	29811302		x
wgEncodeHaibTfbsGm12878Atf2sc81188V0422111AlnRep2.bam	hg19	GM12878	ATF2_(SC-81188)	HudsonAlpha	34474052		x
wgEncodeHaibTfbsGm12878Atf3Pcr1xAlnRep1.bam	hg19	GM12878	ATF3	HudsonAlpha	14628780		x
wgEncodeHaibTfbsGm12878Atf3Pcr1xAlnRep2.bam	hg19	GM12878	ATF3	HudsonAlpha	12680543		x
wgEncodeHaibTfbsGm12878BatfPcr1xAlnRep1.bam	hg19	GM12878	BATF	HudsonAlpha	17311865		x
wgEncodeHaibTfbsGm12878BatfPcr1xAlnRep2.bam	hg19	GM12878	BATF	HudsonAlpha	18226904		x
wgEncodeHaibTfbsGm12878Bcl11aPcr1xAlnRep1.bam	hg19	GM12878	BCL11A	HudsonAlpha	17247892		x
wgEncodeHaibTfbsGm12878Bcl11aPcr1xAlnRep2.bam	hg19	GM12878	BCL11A	HudsonAlpha	11959486		x
wgEncodeHaibTfbsGm12878Bcl3V0416101AlnRep1.bam	hg19	GM12878	BCL3	HudsonAlpha	25693146		x
wgEncodeHaibTfbsGm12878Bcl3V0416101AlnRep2.bam	hg19	GM12878	BCL3	HudsonAlpha	14918937		x
wgEncodeHaibTfbsGm12878Bclaf101388V0416101AlnRep1.bam	hg19	GM12878	BCLAF1_(SC-101388)	HudsonAlpha	12865753		x
wgEncodeHaibTfbsGm12878Bclaf101388V0416101AlnRep2.bam	hg19	GM12878	BCLAF1_(SC-101388)	HudsonAlpha	24872842		x
wgEncodeHaibTfbsGm12878Ebf1sc137065Pcr1xAlnRep1.bam	hg19	GM12878	EBF1_(SC-137065)	HudsonAlpha	29459119		x
wgEncodeHaibTfbsGm12878Ebf1sc137065Pcr1xAlnRep2.bam	hg19	GM12878	EBF1_(SC-137065)	HudsonAlpha	16311209		x
wgEncodeHaibTfbsGm12878Egr1Pcr2xAlnRep3.bam	hg19	GM12878	Egr-1	HudsonAlpha	22135096		x
wgEncodeHaibTfbsGm12878Egr1V0416101AlnRep1.bam	hg19	GM12878	Egr-1	HudsonAlpha	17284147		x
wgEncodeHaibTfbsGm12878Egr1V0416101AlnRep2.bam	hg19	GM12878	Egr-1	HudsonAlpha	21983714		x
wgEncodeHaibTfbsGm12878Elf1sc631V0416101AlnRep1.bam	hg19	GM12878	ELF1_(SC-631)	HudsonAlpha	18083333		x
wgEncodeHaibTfbsGm12878Elf1sc631V0416101AlnRep2.bam	hg19	GM12878	ELF1_(SC-631)	HudsonAlpha	18940549		x
wgEncodeHaibTfbsGm12878Ets1Pcr1xAlnRep1.bam	hg19	GM12878	ETS1	HudsonAlpha	12457317		x
wgEncodeHaibTfbsGm12878Ets1Pcr1xAlnRep2.bam	hg19	GM12878	ETS1	HudsonAlpha	15948103		x
wgEncodeHaibTfbsGm12878Foxm1sc502V0422111AlnRep1.bam	hg19	GM12878	FOXM1_(SC-502)	HudsonAlpha	37255682		x
wgEncodeHaibTfbsGm12878Foxm1sc502V0422111AlnRep2.bam	hg19	GM12878	FOXM1_(SC-502)	HudsonAlpha	21303496		x
wgEncodeHaibTfbsGm12878GabpPcr2xAlnRep1.bam	hg19	GM12878	GABP	HudsonAlpha	18487102		x
wgEncodeHaibTfbsGm12878GabpPcr2xAlnRep2.bam	hg19	GM12878	GABP	HudsonAlpha	29318541		x
wgEncodeHaibTfbsGm12878Irf4sc6059Pcr1xAlnRep1.bam	hg19	GM12878	IRF4_(SC-6059)	HudsonAlpha	16674310		x
wgEncodeSydhTfbsGm12878Bhlhe40cIggmusAlnRep1.bam	hg19	GM12878	BHLHE40_(NB100-1800)	Stanford	16240574		x
wgEncodeSydhTfbsGm12878Bhlhe40cIggmusAlnRep2.bam	hg19	GM12878	BHLHE40_(NB100-1800)	Stanford	20397226		x
wgEncodeSydhTfbsGm12878Brca1a300IggmusAlnRep1.bam	hg19	GM12878	BRCA1_(A300-000A)	Stanford	15464063		x
wgEncodeSydhTfbsGm12878Brca1a300IggmusAlnRep2.bam	hg19	GM12878	BRCA1_(A300-000A)	Stanford	8273044		x
wgEncodeSydhTfbsGm12878Chd1a301218aIggmusAlnRep1.bam	hg19	GM12878	CHD1_(A301-218A)	Stanford	18567654		x
wgEncodeSydhTfbsGm12878Chd1a301218aIggmusAlnRep2.bam	hg19	GM12878	CHD1_(A301-218A)	Stanford	17928110		x
wgEncodeSydhTfbsGm12878Chd2ab68301IggmusAlnRep1.bam	hg19	GM12878	CHD2_(AB68301)	Stanford	18252701		x
wgEncodeSydhTfbsGm12878Chd2ab68301IggmusAlnRep2.bam	hg19	GM12878	CHD2_(AB68301)	Stanford	14022535		x
wgEncodeSydhTfbsGm12878Corestsc30189IggmusAlnRep1.bam	hg19	GM12878	COREST_(sc-30189)	Stanford	19906387		x
wgEncodeSydhTfbsGm12878Corestsc30189IggmusAlnRep2.bam	hg19	GM12878	COREST_(sc-30189)	Stanford	14119312		x
wgEncodeSydhTfbsGm12878Ctcfsc15914c20StdAlnRep1.bam	hg19	GM12878	CTCF_(SC-15914)	Stanford	22282063		x
wgEncodeSydhTfbsGm12878Ctcfsc15914c20StdAlnRep2.bam	hg19	GM12878	CTCF_(SC-15914)	Stanford	11467438		x
wgEncodeSydhTfbsGm12878E2f4IggmusAlnRep1.bam	hg19	GM12878	E2F4	Stanford	20373471		x
wgEncodeSydhTfbsGm12878E2f4IggmusAlnRep2.bam	hg19	GM12878	E2F4	Stanford	23847999		x
wgEncodeSydhTfbsGm12878Ebf1sc137065StdAlnRep1.bam	hg19	GM12878	EBF1_(SC-137065)	Stanford	19268776		x
wgEncodeSydhTfbsGm12878Ebf1sc137065StdAlnRep2.bam	hg19	GM12878	EBF1_(SC-137065)	Stanford	21439346		x
wgEncodeSydhTfbsGm12878Elk112771IggmusAlnRep1.bam	hg19	GM12878	ELK1_(1277-1)	Stanford	22623914		x
wgEncodeSydhTfbsGm12878Elk112771IggmusAlnRep2.bam	hg19	GM12878	ELK1_(1277-1)	Stanford	22587982		x
wgEncodeSydhTfbsGm12878InputIggmusAlnRep1.bam	hg19	GM12878	Input	Stanford	5850159	x	x
wgEncodeSydhTfbsGm12878InputIggmusAlnRep2.bam	hg19	GM12878	Input	Stanford	5046994	x	x
wgEncodeSydhTfbsGm12878InputIggrabAlnRep1.bam	hg19	GM12878	Input	Stanford	21492051		x
wgEncodeSydhTfbsGm12878InputTnfaIggrabAlnRep1.bam	hg19	GM12878	Input	Stanford	22107972	x	x
wgEncodeSydhTfbsGm12878InputTnfaIggrabAlnRep2.bam	hg19	GM12878	Input	Stanford	13528272	x	x
wgEncodeSydhTfbsGm12878Irf3IggmusAlnRep1.bam	hg19	GM12878	IRF3	Stanford	15293874		x
wgEncodeSydhTfbsGm12878Irf3IggmusAlnRep2.bam	hg19	GM12878	IRF3	Stanford	20472982		x
wgEncodeSydhTfbsGm12878MaxIggmusAlnRep1.bam	hg19	GM12878	Max	Stanford	20573272		x
wgEncodeSydhTfbsGm12878MaxIggmusAlnRep2.bam	hg19	GM12878	Max	Stanford	21461044		x
wgEncodeSydhTfbsGm12878Mazab85725IggmusAlnRep1.bam	hg19	GM12878	MAZ_(ab85725)	Stanford	22909978		x
wgEncodeSydhTfbsGm12878Mazab85725IggmusAlnRep2.bam	hg19	GM12878	MAZ_(ab85725)	Stanford	23675757		x
wgEncodeSydhTfbsGm12878Mxi1IggmusAlnRep1.bam	hg19	GM12878	Mxi1_(AF4185)	Stanford	17964768		x
wgEncodeSydhTfbsGm12878Mxi1IggmusAlnRep2.bam	hg19	GM12878	Mxi1_(AF4185)	Stanford	12418888		x
wgEncodeSydhTfbsGm12878Nfe2sc22827StdAlnRep1.bam	hg19	GM12878	NF-E2_(SC-22827)	Stanford	12472654		x
wgEncodeSydhTfbsGm12878Nfe2sc22827StdAlnRep2.bam	hg19	GM12878	NF-E2_(SC-22827)	Stanford	12889038		x
wgEncodeSydhTfbsGm12878NfkbTnfaIggrabAlnRep1.bam	hg19	GM12878	NFKB	Stanford	6129078	x	x
wgEncodeSydhTfbsGm12878NfkbTnfaIggrabAlnRep2.bam	hg19	GM12878	NFKB	Stanford	13416865		x
wgEncodeSydhTfbsGm12878NfkbTnfaIggrabAlnRep3.bam	hg19	GM12878	NFKB	Stanford	12989954		x
wgEncodeSydhTfbsGm12878NfkbTnfaIggrabAlnRep4.bam	hg19	GM12878	NFKB	Stanford	11877474		x
wgEncodeSydhTfbsGm12878Nrf1IggmusAlnRep1.bam	hg19	GM12878	Nrf1	Stanford	12231444		x
wgEncodeSydhTfbsGm12878Nrf1IggmusAlnRep2.bam	hg19	GM12878	Nrf1	Stanford	25674842		x
wgEncodeSydhTfbsGm12878P300IggmusAlnRep1.bam	hg19	GM12878	p300	Stanford	22914763		x
wgEncodeSydhTfbsGm12878P300IggmusAlnRep2.bam	hg19	GM12878	p300	Stanford	19977637		x
wgEncodeSydhTfbsGm12878P300bStdAlnRep1.bam	hg19	GM12878	p300_(SC-584)	Stanford	14705300		x
wgEncodeSydhTfbsGm12878P300bStdAlnRep2.bam	hg19	GM12878	p300_(SC-584)	Stanford	15672067		x
wgEncodeSydhTfbsGm12878P300sc584IggmusAlnRep1.bam	hg19	GM12878	p300_(SC-584)	Stanford	12995838		x
wgEncodeSydhTfbsGm12878P300sc584IggmusAlnRep2.bam	hg19	GM12878	p300_(SC-584)	Stanford	16025679		x
wgEncodeSydhTfbsGm12878Pol2IggmusAlnRep1.bam	hg19	GM12878	Pol2	Stanford	5752070	x	x
wgEncodeSydhTfbsGm12878Pol2IggmusAlnRep2.bam	hg19	GM12878	Pol2	Stanford	6061250		x
wgEncodeSydhTfbsGm12878Pol2IggmusAlnRep3.bam	hg19	GM12878	Pol2	Stanford	4880641		x
wgEncodeSydhTfbsGm12878Pol2IggmusAlnRep4.bam	hg19	GM12878	Pol2	Stanford	7034028		x
wgEncodeSydhTfbsGm12878Pol2IggmusAlnRep5.bam	hg19	GM12878	Pol2	Stanford	14974468		x
wgEncodeSydhTfbsGm12878Pol2IggmusAlnRep6.bam	hg19	GM12878	Pol2	Stanford	4791699		x
wgEncodeSydhTfbsGm12878Pol2IggmusAlnRep7.bam	hg19	GM12878	Pol2	Stanford	5719989		x
wgEncodeSydhTfbsGm12878Pol2s2IggmusAlnRep1.bam	hg19	GM12878	Pol2(phosphoS2)	Stanford	14236786		x
wgEncodeSydhTfbsGm12878Pol2s2IggmusAlnRep2.bam	hg19	GM12878	Pol2(phosphoS2)	Stanford	15845970		x
wgEncodeSydhTfbsGm12878Rad21IggrabAlnRep1.bam	hg19	GM12878	Rad21	Stanford	21288439		x
wgEncodeSydhTfbsGm12878Rad21IggrabAlnRep2.bam	hg19	GM12878	Rad21	Stanford	20446870		x
wgEncodeSydhTfbsGm12878Rfx5200401194IggmusAlnRep1.bam	hg19	GM12878	RFX5_(200-401-194)	Stanford	21284975		x
wgEncodeSydhTfbsGm12878Rfx5200401194IggmusAlnRep2.bam	hg19	GM12878	RFX5_(200-401-194)	Stanford	17286091		x
wgEncodeSydhTfbsGm12878Sin3anb6001263IggmusAlnRep1.bam	hg19	GM12878	SIN3A_(NB600-1263)	Stanford	19224024		x
wgEncodeSydhTfbsGm12878Sin3anb6001263IggmusAlnRep2.bam	hg19	GM12878	SIN3A_(NB600-1263)	Stanford	23834745		x
wgEncodeSydhTfbsGm12878Smc3ab9263IggmusAlnRep1.bam	hg19	GM12878	SMC3_(ab9263)	Stanford	11919971		x
wgEncodeSydhTfbsGm12878Smc3ab9263IggmusAlnRep2.bam	hg19	GM12878	SMC3_(ab9263)	Stanford	27356108		x
wgEncodeSydhTfbsGm12878Stat1StdAlnRep1.bam	hg19	GM12878	STAT1	Stanford	19022602		x
wgEncodeSydhTfbsGm12878Stat1StdAlnRep2.bam	hg19	GM12878	STAT1	Stanford	16942968		x
wgEncodeSydhTfbsGm12878Stat3IggmusAlnRep1.bam	hg19	GM12878	STAT3	Stanford	15212665		x
wgEncodeSydhTfbsGm12878Stat3IggmusAlnRep2.bam	hg19	GM12878	STAT3	Stanford	15062013		x
wgEncodeSydhTfbsGm12878Tblr1ab24550IggmusAlnRep1.bam	hg19	GM12878	TBLR1_(ab24550)	Stanford	0		x
wgEncodeSydhTfbsGm12878Tblr1ab24550IggmusAlnRep2.bam	hg19	GM12878	TBLR1_(ab24550)	Stanford	21364236		x
wgEncodeSydhTfbsGm12878TbpIggmusAlnRep1.bam	hg19	GM12878	TBP	Stanford	15837102		x
wgEncodeSydhTfbsGm12878TbpIggmusAlnRep2.bam	hg19	GM12878	TBP	Stanford	14078489		x
wgEncodeSydhTfbsGm12878Usf2IggmusAlnRep1.bam	hg19	GM12878	USF2	Stanford	2819679		x
wgEncodeSydhTfbsGm12878Usf2IggmusAlnRep2.bam	hg19	GM12878	USF2	Stanford	14228705		x
wgEncodeSydhTfbsGm12878WhipIggmusAlnRep1.bam	hg19	GM12878	WHIP	Stanford	14217912		x
wgEncodeSydhTfbsGm12878WhipIggmusAlnRep2.bam	hg19	GM12878	WHIP	Stanford	14405328		x
wgEncodeSydhTfbsGm12878Znf143166181apStdAlnRep1.bam	hg19	GM12878	Znf143_(16618-1-AP)	Stanford	21221709		x
wgEncodeSydhTfbsGm12878Znf143166181apStdAlnRep2.bam	hg19	GM12878	Znf143_(16618-1-AP)	Stanford	7021104		x
wgEncodeSydhTfbsGm12878Ikzf1iknuclaStdAlnRep1.bam	hg19	GM12878	IKZF1_(IkN)_(UCLA)	USC	16748682		x
wgEncodeSydhTfbsGm12878Ikzf1iknuclaStdAlnRep2.bam	hg19	GM12878	IKZF1_(IkN)_(UCLA)	USC	27227094		x
wgEncodeSydhTfbsGm12878Tr4StdAlnRep1.bam	hg19	GM12878	TR4	USC	18416053		x
wgEncodeSydhTfbsGm12878Tr4StdAlnRep2.bam	hg19	GM12878	TR4	USC	20489695		x
wgEncodeSydhTfbsGm12878Yy1StdAlnRep1.bam	hg19	GM12878	YY1	USC	10860963		x
wgEncodeSydhTfbsGm12878Yy1StdAlnRep2.bam	hg19	GM12878	YY1	USC	7089341		x
wgEncodeSydhTfbsGm12878Znf274StdAlnRep1.bam	hg19	GM12878	ZNF274	USC	8291767		x
wgEncodeSydhTfbsGm12878Znf274StdAlnRep2.bam	hg19	GM12878	ZNF274	USC	17800042		x
wgEncodeUwHistoneGm12878H3k27me3StdAlnRep1.bam	hg19	GM12878	H3K27me3	UW	11472231		x
wgEncodeUwHistoneGm12878H3k27me3StdAlnRep2.bam	hg19	GM12878	H3K27me3	UW	15540543		x
wgEncodeUwHistoneGm12878H3k36me3StdAlnRep1.bam	hg19	GM12878	H3K36me3	UW	14042498		x
wgEncodeUwHistoneGm12878H3k36me3StdAlnRep2.bam	hg19	GM12878	H3K36me3	UW	14062326		x
wgEncodeUwHistoneGm12878H3k4me3StdAlnRep1.bam	hg19	GM12878	H3K4me3	UW	21331845		x
wgEncodeUwHistoneGm12878H3k4me3StdAlnRep2.bam	hg19	GM12878	H3K4me3	UW	18100676		x
wgEncodeUwHistoneGm12878InputStdAlnRep1.bam	hg19	GM12878	Input	UW	13426665		x
wgEncodeUwTfbsGm12878CtcfStdAlnRep1.bam	hg19	GM12878	CTCF	UW	7280763		x
wgEncodeUwTfbsGm12878CtcfStdAlnRep2.bam	hg19	GM12878	CTCF	UW	16158021		x
wgEncodeUwTfbsGm12878InputStdAlnRep1.bam	hg19	GM12878	Input	UW	13426665		x
wgEncodeSydhTfbsGm12878CfosStdAlnRep1.bam	hg19	GM12878	c-Fos	Yale	3366534		x
wgEncodeSydhTfbsGm12878CfosStdAlnRep2.bam	hg19	GM12878	c-Fos	Yale	4491250		x
wgEncodeSydhTfbsGm12878CfosStdAlnRep3.bam	hg19	GM12878	c-Fos	Yale	4574908		x
wgEncodeSydhTfbsGm12878InputStdAlnRep1.bam	hg19	GM12878	Input	Yale	13041409		x
wgEncodeSydhTfbsGm12878JundStdAlnRep1.bam	hg19	GM12878	JunD	Yale	4185985		x
wgEncodeSydhTfbsGm12878JundStdAlnRep2.bam	hg19	GM12878	JunD	Yale	5146567		x
wgEncodeSydhTfbsGm12878MaxStdAlnRep1.bam	hg19	GM12878	Max	Yale	6711152		x
wgEncodeSydhTfbsGm12878MaxStdAlnRep2.bam	hg19	GM12878	Max	Yale	7513913		x
wgEncodeSydhTfbsGm12878Pol2StdAlnRep1.bam	hg19	GM12878	Pol2	Yale	6640156		x
wgEncodeSydhTfbsGm12878Pol2StdAlnRep2.bam	hg19	GM12878	Pol2	Yale	4157087		x
wgEncodeSydhTfbsGm12878Pol3StdAlnRep1.bam	hg19	GM12878	Pol3	Yale	3443747		x
wgEncodeSydhTfbsGm12878Pol3StdAlnRep2.bam	hg19	GM12878	Pol3	Yale	4380907		x
wgEncodeHaibTfbsGm12891Pax5c20V0416101AlnRep1.bam	hg19	GM12891	PAX5-C20	HudsonAlpha	11292410		x
wgEncodeHaibTfbsGm12891Pax5c20V0416101AlnRep2.bam	hg19	GM12891	PAX5-C20	HudsonAlpha	5271363		x
wgEncodeHaibTfbsGm12891Pol24h8Pcr1xAlnRep1.bam	hg19	GM12891	Pol2-4H8	HudsonAlpha	15195634		x
wgEncodeHaibTfbsGm12891Pol24h8Pcr1xAlnRep2.bam	hg19	GM12891	Pol2-4H8	HudsonAlpha	18338738		x
wgEncodeHaibTfbsGm12891Pol2Pcr1xAlnRep1.bam	hg19	GM12891	Pol2	HudsonAlpha	19833000		x
wgEncodeHaibTfbsGm12891Pol2Pcr1xAlnRep2.bam	hg19	GM12891	Pol2	HudsonAlpha	14354471		x
wgEncodeHaibTfbsGm12891Pou2f2Pcr1xAlnRep1.bam	hg19	GM12891	POU2F2	HudsonAlpha	60434294		x
wgEncodeHaibTfbsGm12891Pou2f2Pcr1xAlnRep2.bam	hg19	GM12891	POU2F2	HudsonAlpha	20860606		x
wgEncodeHaibTfbsGm12891Pu1Pcr1xAlnRep1.bam	hg19	GM12891	PU.1	HudsonAlpha	2325450		x
wgEncodeHaibTfbsGm12891Pu1Pcr1xAlnRep2.bam	hg19	GM12891	PU.1	HudsonAlpha	2112124		x
wgEncodeHaibTfbsGm12891RxlchPcr1xAlnRep1.bam	hg19	GM12891	RevXlinkChromatin	HudsonAlpha	18996463		x
wgEncodeHaibTfbsGm12891RxlchV0416101AlnRep1.bam	hg19	GM12891	RevXlinkChromatin	HudsonAlpha	23690772		x
wgEncodeHaibTfbsGm12891Taf1Pcr1xAlnRep1.bam	hg19	GM12891	TAF1	HudsonAlpha	24606016		x
wgEncodeHaibTfbsGm12891Taf1Pcr1xAlnRep2.bam	hg19	GM12891	TAF1	HudsonAlpha	16702725		x
wgEncodeHaibTfbsGm12891Yy1sc281V0416101AlnRep1.bam	hg19	GM12891	YY1_(SC-281)	HudsonAlpha	16479610		x
wgEncodeHaibTfbsGm12891Yy1sc281V0416101AlnRep2.bam	hg19	GM12891	YY1_(SC-281)	HudsonAlpha	15034568		x
wgEncodeSydhTfbsGm12891InputIggmusAlnRep1.bam	hg19	GM12891	Input	Stanford	8972981	x	x
wgEncodeSydhTfbsGm12891InputIggmusAlnRep2.bam	hg19	GM12891	Input	Stanford	9121786	x	x
wgEncodeSydhTfbsGm12891InputTnfaIggrabAlnRep1.bam	hg19	GM12891	Input	Stanford	11072934	x	x
wgEncodeSydhTfbsGm12891InputTnfaIggrabAlnRep2.bam	hg19	GM12891	Input	Stanford	7725462	x	x
wgEncodeSydhTfbsGm12891NfkbTnfaIggrabAlnRep1.bam	hg19	GM12891	NFKB	Stanford	18232013	x	x
wgEncodeSydhTfbsGm12891NfkbTnfaIggrabAlnRep2.bam	hg19	GM12891	NFKB	Stanford	1346491		x
wgEncodeSydhTfbsGm12891NfkbTnfaIggrabAlnRep3.bam	hg19	GM12891	NFKB	Stanford	14058472		x
wgEncodeSydhTfbsGm12891Pol2IggmusAlnRep1.bam	hg19	GM12891	Pol2	Stanford	14263750	x	x
wgEncodeSydhTfbsGm12891Pol2IggmusAlnRep2.bam	hg19	GM12891	Pol2	Stanford	16047761		x
wgEncodeSydhTfbsGm12891Pol2IggmusAlnRep3.bam	hg19	GM12891	Pol2	Stanford	16513328		x
wgEncodeSydhTfbsGm12891Pol2IggmusAlnRep4.bam	hg19	GM12891	Pol2	Stanford	7788077		x
wgEncodeSydhTfbsGm12891Pol2IggmusAlnRep5.bam	hg19	GM12891	Pol2	Stanford	8823905		x
wgEncodeSydhTfbsGm12891Pol2IggmusAlnRep6.bam	hg19	GM12891	Pol2	Stanford	8672319		x
wgEncodeHaibTfbsGm12892Pax5c20V0416101AlnRep1.bam	hg19	GM12892	PAX5-C20	HudsonAlpha	14187261		x
wgEncodeHaibTfbsGm12892Pax5c20V0416101AlnRep2.bam	hg19	GM12892	PAX5-C20	HudsonAlpha	9984625		x
wgEncodeHaibTfbsGm12892Pol24h8V0416102AlnRep1.bam	hg19	GM12892	Pol2-4H8	HudsonAlpha	15043156		x
wgEncodeHaibTfbsGm12892Pol24h8V0416102AlnRep2.bam	hg19	GM12892	Pol2-4H8	HudsonAlpha	18981492		x
wgEncodeHaibTfbsGm12892Pol2V0416102AlnRep1.bam	hg19	GM12892	Pol2	HudsonAlpha	30433201		x
wgEncodeHaibTfbsGm12892Pol2V0416102AlnRep2.bam	hg19	GM12892	Pol2	HudsonAlpha	19385120		x
wgEncodeHaibTfbsGm12892RxlchV0416101AlnRep1.bam	hg19	GM12892	RevXlinkChromatin	HudsonAlpha	21140485		x
wgEncodeHaibTfbsGm12892RxlchV0416101AlnRep1V2.bam	hg19	GM12892	RevXlinkChromatin	HudsonAlpha	12183553		x
wgEncodeHaibTfbsGm12892RxlchV0416102AlnRep1.bam	hg19	GM12892	RevXlinkChromatin	HudsonAlpha	23020752		x
wgEncodeHaibTfbsGm12892RxlchV0416102AlnRep1V2.bam	hg19	GM12892	RevXlinkChromatin	HudsonAlpha	21392460		x
wgEncodeHaibTfbsGm12892Taf1V0416102AlnRep1.bam	hg19	GM12892	TAF1	HudsonAlpha	19821144		x
wgEncodeHaibTfbsGm12892Taf1V0416102AlnRep2.bam	hg19	GM12892	TAF1	HudsonAlpha	16180730		x
wgEncodeHaibTfbsGm12892Yy1V0416101AlnRep1.bam	hg19	GM12892	YY1	HudsonAlpha	14225674		x
wgEncodeHaibTfbsGm12892Yy1V0416101AlnRep2.bam	hg19	GM12892	YY1	HudsonAlpha	24165920		x
wgEncodeSydhTfbsGm12892InputIggmusAlnRep1.bam	hg19	GM12892	Input	Stanford	5933650	x	x
wgEncodeSydhTfbsGm12892InputIggmusAlnRep2.bam	hg19	GM12892	Input	Stanford	5811297	x	x
wgEncodeSydhTfbsGm12892InputTnfaIggrabAlnRep1.bam	hg19	GM12892	Input	Stanford	3716987	x	x
wgEncodeSydhTfbsGm12892InputTnfaIggrabAlnRep2.bam	hg19	GM12892	Input	Stanford	7563906	x	x
wgEncodeSydhTfbsGm12892NfkbTnfaIggrabAlnRep1.bam	hg19	GM12892	NFKB	Stanford	9119994	x	x
wgEncodeSydhTfbsGm12892NfkbTnfaIggrabAlnRep2.bam	hg19	GM12892	NFKB	Stanford	12149505		x
wgEncodeSydhTfbsGm12892NfkbTnfaIggrabAlnRep3.bam	hg19	GM12892	NFKB	Stanford	6585806		x
wgEncodeSydhTfbsGm12892Pol2IggmusAlnRep1.bam	hg19	GM12892	Pol2	Stanford	8736061	x	x
wgEncodeSydhTfbsGm12892Pol2IggmusAlnRep2.bam	hg19	GM12892	Pol2	Stanford	11087231		x
wgEncodeSydhTfbsGm12892Pol2IggmusAlnRep3.bam	hg19	GM12892	Pol2	Stanford	6359074		x
wgEncodeSydhTfbsGm15510InputIggmusAlnRep1.bam	hg19	GM15510	Input	Stanford	16076558	x	x
wgEncodeSydhTfbsGm15510InputIggmusAlnRep2.bam	hg19	GM15510	Input	Stanford	5440009	x	x
wgEncodeSydhTfbsGm15510InputTnfaIggrabAlnRep1.bam	hg19	GM15510	Input	Stanford	5689404	x	x
wgEncodeSydhTfbsGm15510InputTnfaIggrabAlnRep2.bam	hg19	GM15510	Input	Stanford	6412584	x	x
wgEncodeSydhTfbsGm15510NfkbTnfaIggrabAlnRep1.bam	hg19	GM15510	NFKB	Stanford	12938280	x	x
wgEncodeSydhTfbsGm15510NfkbTnfaIggrabAlnRep2.bam	hg19	GM15510	NFKB	Stanford	9971098		x
wgEncodeSydhTfbsGm15510NfkbTnfaIggrabAlnRep3.bam	hg19	GM15510	NFKB	Stanford	6053359		x
wgEncodeSydhTfbsGm15510NfkbTnfaIggrabAlnRep4.bam	hg19	GM15510	NFKB	Stanford	12704076		x
wgEncodeSydhTfbsGm15510NfkbTnfaIggrabAlnRep5.bam	hg19	GM15510	NFKB	Stanford	13215532		x
wgEncodeSydhTfbsGm15510Pol2IggmusAlnRep1.bam	hg19	GM15510	Pol2	Stanford	4711576	x	x
wgEncodeSydhTfbsGm15510Pol2IggmusAlnRep2.bam	hg19	GM15510	Pol2	Stanford	6135982		x
wgEncodeSydhTfbsGm15510Pol2IggmusAlnRep3.bam	hg19	GM15510	Pol2	Stanford	4082294		x
wgEncodeSydhTfbsGm18505InputIggmusAlnRep1.bam	hg19	GM18505	Input	Stanford	2871516	x	x
wgEncodeSydhTfbsGm18505InputIggmusAlnRep2.bam	hg19	GM18505	Input	Stanford	6451979	x	x
wgEncodeSydhTfbsGm18505InputTnfaIggrabAlnRep1.bam	hg19	GM18505	Input	Stanford	6335993	x	x
wgEncodeSydhTfbsGm18505InputTnfaIggrabAlnRep2.bam	hg19	GM18505	Input	Stanford	7430822	x	x
wgEncodeSydhTfbsGm18505NfkbTnfaIggrabAlnRep1.bam	hg19	GM18505	NFKB	Stanford	13799991	x	x
wgEncodeSydhTfbsGm18505NfkbTnfaIggrabAlnRep2.bam	hg19	GM18505	NFKB	Stanford	11353507		x
wgEncodeSydhTfbsGm18505NfkbTnfaIggrabAlnRep3.bam	hg19	GM18505	NFKB	Stanford	12499790		x
wgEncodeSydhTfbsGm18505NfkbTnfaIggrabAlnRep4.bam	hg19	GM18505	NFKB	Stanford	7038976		x
wgEncodeSydhTfbsGm18505NfkbTnfaIggrabAlnRep5.bam	hg19	GM18505	NFKB	Stanford	11925441		x
wgEncodeSydhTfbsGm18505Pol2IggmusAlnRep1.bam	hg19	GM18505	Pol2	Stanford	11263155	x	x
wgEncodeSydhTfbsGm18505Pol2IggmusAlnRep2.bam	hg19	GM18505	Pol2	Stanford	6813890		x
wgEncodeSydhTfbsGm18505Pol2IggmusAlnRep3.bam	hg19	GM18505	Pol2	Stanford	6313209		x
wgEncodeSydhTfbsGm18505Pol2IggmusAlnRep4.bam	hg19	GM18505	Pol2	Stanford	15984340		x
wgEncodeSydhTfbsGm18526InputIggmusAlnRep2.bam	hg19	GM18526	Input	Stanford	6440599	x	x
wgEncodeSydhTfbsGm18526InputIggmusAlnRep3.bam	hg19	GM18526	Input	Stanford	19734336		x
wgEncodeSydhTfbsGm18526InputTnfaIggrabAlnRep1.bam	hg19	GM18526	Input	Stanford	5137277	x	x
wgEncodeSydhTfbsGm18526InputTnfaIggrabAlnRep2.bam	hg19	GM18526	Input	Stanford	3544079	x	x
wgEncodeSydhTfbsGm18526NfkbTnfaIggrabAlnRep1.bam	hg19	GM18526	NFKB	Stanford	12432090	x	x
wgEncodeSydhTfbsGm18526NfkbTnfaIggrabAlnRep2.bam	hg19	GM18526	NFKB	Stanford	9671499		x
wgEncodeSydhTfbsGm18526NfkbTnfaIggrabAlnRep3.bam	hg19	GM18526	NFKB	Stanford	6022992		x
wgEncodeSydhTfbsGm18526Pol2IggmusAlnRep1.bam	hg19	GM18526	Pol2	Stanford	4385956	x	x
wgEncodeSydhTfbsGm18526Pol2IggmusAlnRep2.bam	hg19	GM18526	Pol2	Stanford	4634319		x
wgEncodeSydhTfbsGm18526Pol2IggmusAlnRep3.bam	hg19	GM18526	Pol2	Stanford	5254853		x
wgEncodeSydhTfbsGm18526InputIggmusAlnRep1.bam	hg19	GM18526	Input	Stanford	5027657	x	x
wgEncodeSydhTfbsGm18951InputIggmusAlnRep1.bam	hg19	GM18951	Input	Stanford	14743695		x
wgEncodeSydhTfbsGm18951InputTnfaIggrabAlnRep1.bam	hg19	GM18951	Input	Stanford	5369278	x	x
wgEncodeSydhTfbsGm18951InputTnfaIggrabAlnRep2.bam	hg19	GM18951	Input	Stanford	4869744	x	x
wgEncodeSydhTfbsGm18951NfkbTnfaIggrabAlnRep1.bam	hg19	GM18951	NFKB	Stanford	5263426	x	x
wgEncodeSydhTfbsGm18951NfkbTnfaIggrabAlnRep2.bam	hg19	GM18951	NFKB	Stanford	17221531		x
wgEncodeSydhTfbsGm18951NfkbTnfaIggrabAlnRep3.bam	hg19	GM18951	NFKB	Stanford	6788656		x
wgEncodeSydhTfbsGm18951NfkbTnfaIggrabAlnRep4.bam	hg19	GM18951	NFKB	Stanford	12037193		x
wgEncodeSydhTfbsGm18951Pol2IggmusAlnRep1.bam	hg19	GM18951	Pol2	Stanford	3735302		x
wgEncodeSydhTfbsGm18951Pol2IggmusAlnRep2.bam	hg19	GM18951	Pol2	Stanford	7017895		x
wgEncodeSydhTfbsGm18951Pol2IggmusAlnRep3.bam	hg19	GM18951	Pol2	Stanford	8685085		x
wgEncodeSydhTfbsGm18951Pol2IggmusAlnRep4.bam	hg19	GM18951	Pol2	Stanford	4977792		x
wgEncodeSydhTfbsGm19099InputIggmusAlnRep1.bam	hg19	GM19099	Input	Stanford	7182677	x	x
wgEncodeSydhTfbsGm19099InputIggmusAlnRep2.bam	hg19	GM19099	Input	Stanford	12338098	x	x
wgEncodeSydhTfbsGm19099InputTnfaIggrabAlnRep1.bam	hg19	GM19099	Input	Stanford	5645968	x	x
wgEncodeSydhTfbsGm19099InputTnfaIggrabAlnRep2.bam	hg19	GM19099	Input	Stanford	4287601	x	x
wgEncodeSydhTfbsGm19099NfkbTnfaIggrabAlnRep1.bam	hg19	GM19099	NFKB	Stanford	12577895	x	x
wgEncodeSydhTfbsGm19099NfkbTnfaIggrabAlnRep2.bam	hg19	GM19099	NFKB	Stanford	20121205		x
wgEncodeSydhTfbsGm19099NfkbTnfaIggrabAlnRep3.bam	hg19	GM19099	NFKB	Stanford	8918230		x
wgEncodeSydhTfbsGm19099Pol2IggmusAlnRep1.bam	hg19	GM19099	Pol2	Stanford	7047998	x	x
wgEncodeSydhTfbsGm19099Pol2IggmusAlnRep2.bam	hg19	GM19099	Pol2	Stanford	1725856		x
wgEncodeSydhTfbsGm19099Pol2IggmusAlnRep3.bam	hg19	GM19099	Pol2	Stanford	16924573		x
wgEncodeSydhTfbsGm19193InputIggmusAlnRep1.bam	hg19	GM19193	Input	Stanford	9291581	x	x
wgEncodeSydhTfbsGm19193InputIggmusAlnRep2.bam	hg19	GM19193	Input	Stanford	6425428	x	x
wgEncodeSydhTfbsGm19193InputTnfaIggrabAlnRep1.bam	hg19	GM19193	Input	Stanford	4946774	x	x
wgEncodeSydhTfbsGm19193InputTnfaIggrabAlnRep2.bam	hg19	GM19193	Input	Stanford	6201551	x	x
wgEncodeSydhTfbsGm19193NfkbTnfaIggrabAlnRep1.bam	hg19	GM19193	NFKB	Stanford	13718461	x	x
wgEncodeSydhTfbsGm19193NfkbTnfaIggrabAlnRep2.bam	hg19	GM19193	NFKB	Stanford	19656765		x
wgEncodeSydhTfbsGm19193NfkbTnfaIggrabAlnRep3.bam	hg19	GM19193	NFKB	Stanford	6591609		x
wgEncodeSydhTfbsGm19193Pol2IggmusAlnRep1.bam	hg19	GM19193	Pol2	Stanford	4433253	x	x
wgEncodeSydhTfbsGm19193Pol2IggmusAlnRep2.bam	hg19	GM19193	Pol2	Stanford	8207637		x
wgEncodeSydhTfbsGm19193Pol2IggmusAlnRep3.bam	hg19	GM19193	Pol2	Stanford	9518823		x
wgEncodeSydhTfbsGm19193Pol2IggmusAlnRep4.bam	hg19	GM19193	Pol2	Stanford	4905421		x
wgEncodeBroadHistoneH1hescChd1a301218aStdAlnRep1.bam	hg19	H1-hESC	CHD1_(A301-218A)	Broad	30801749		x
wgEncodeBroadHistoneH1hescChd1a301218aStdAlnRep2.bam	hg19	H1-hESC	CHD1_(A301-218A)	Broad	17680243		x
wgEncodeBroadHistoneH1hescChd7a301223a1AlnRep1.bam	hg19	H1-hESC	CHD7_(A301-223A-1)	Broad	31306520		x
wgEncodeBroadHistoneH1hescControlStdAlnRep1.bam	hg19	H1-hESC	Input	Broad	10813095	x	x
wgEncodeBroadHistoneH1hescControlStdAlnRep2.bam	hg19	H1-hESC	Input	Broad	7681001	x	x
wgEncodeBroadHistoneH1hescCtcfStdAlnRep1.bam	hg19	H1-hESC	CTCF	Broad	15500979		x
wgEncodeBroadHistoneH1hescCtcfStdAlnRep2.bam	hg19	H1-hESC	CTCF	Broad	14821433		x
wgEncodeBroadHistoneH1hescEzh239875AlnRep1.bam	hg19	H1-hESC	EZH2_(39875)	Broad	31010521		x
wgEncodeBroadHistoneH1hescEzh239875AlnRep2.bam	hg19	H1-hESC	EZH2_(39875)	Broad	2297964		x
wgEncodeBroadHistoneH1hescH2azStdAlnRep1.bam	hg19	H1-hESC	H2A.Z	Broad	3352846		x
wgEncodeBroadHistoneH1hescH2azStdAlnRep2.bam	hg19	H1-hESC	H2A.Z	Broad	35258316		x
wgEncodeBroadHistoneH1hescH3k09me3StdAlnRep1.bam	hg19	H1-hESC	H3K9me3	Broad	22900208		x
wgEncodeBroadHistoneH1hescH3k09me3StdAlnRep2.bam	hg19	H1-hESC	H3K9me3	Broad	5893128		x
wgEncodeBroadHistoneH1hescH3k27acStdAlnRep1.bam	hg19	H1-hESC	H3K27ac	Broad	17099166	x	x
wgEncodeBroadHistoneH1hescH3k27acStdAlnRep2.bam	hg19	H1-hESC	H3K27ac	Broad	14894394		x
wgEncodeBroadHistoneH1hescH3k27me3StdAlnRep1.bam	hg19	H1-hESC	H3K27me3	Broad	6434801		x
wgEncodeBroadHistoneH1hescH3k27me3StdAlnRep2.bam	hg19	H1-hESC	H3K27me3	Broad	12146581		x
wgEncodeBroadHistoneH1hescH3k36me3StdAlnRep1.bam	hg19	H1-hESC	H3K36me3	Broad	13669344		x
wgEncodeBroadHistoneH1hescH3k36me3StdAlnRep2.bam	hg19	H1-hESC	H3K36me3	Broad	13164807		x
wgEncodeBroadHistoneH1hescH3k4me1StdAlnRep1.bam	hg19	H1-hESC	H3K4me1	Broad	8951370		x
wgEncodeBroadHistoneH1hescH3k4me1StdAlnRep2.bam	hg19	H1-hESC	H3K4me1	Broad	18335573		x
wgEncodeBroadHistoneH1hescH3k4me2StdAlnRep1.bam	hg19	H1-hESC	H3K4me2	Broad	13692350		x
wgEncodeBroadHistoneH1hescH3k4me2StdAlnRep2.bam	hg19	H1-hESC	H3K4me2	Broad	9188280		x
wgEncodeBroadHistoneH1hescH3k4me3StdAlnRep1.bam	hg19	H1-hESC	H3K4me3	Broad	6590410		x
wgEncodeBroadHistoneH1hescH3k4me3StdAlnRep2.bam	hg19	H1-hESC	H3K4me3	Broad	12613521		x
wgEncodeBroadHistoneH1hescH3k79me2StdAlnRep1.bam	hg19	H1-hESC	H3K79me2	Broad	24616670		x
wgEncodeBroadHistoneH1hescH3k79me2StdAlnRep2.bam	hg19	H1-hESC	H3K79me2	Broad	35599680		x
wgEncodeBroadHistoneH1hescH3k9acStdAlnRep1.bam	hg19	H1-hESC	H3K9ac	Broad	15031210		x
wgEncodeBroadHistoneH1hescH3k9acStdAlnRep2.bam	hg19	H1-hESC	H3K9ac	Broad	15257717		x
wgEncodeBroadHistoneH1hescH4k20me1StdAlnRep1.bam	hg19	H1-hESC	H4K20me1	Broad	1756500		x
wgEncodeBroadHistoneH1hescH4k20me1StdAlnRep2.bam	hg19	H1-hESC	H4K20me1	Broad	17602730		x
wgEncodeBroadHistoneH1hescHdac2a300705aAlnRep1.bam	hg19	H1-hESC	HDAC2_(A300-705A)	Broad	21797950		x
wgEncodeBroadHistoneH1hescHdac6a301341aAlnRep1.bam	hg19	H1-hESC	HDAC6_(A301-341A)	Broad	29330176		x
wgEncodeBroadHistoneH1hescJarid1aab26049StdAlnRep1.bam	hg19	H1-hESC	JARID1A_(ab26049)	Broad	2063244		x
wgEncodeBroadHistoneH1hescJarid1aab26049StdAlnRep2.bam	hg19	H1-hESC	JARID1A_(ab26049)	Broad	25736987		x
wgEncodeBroadHistoneH1hescJmjd2aa300861a1AlnRep1.bam	hg19	H1-hESC	JMJD2A_(A300-861A-1)	Broad	31885668		x
wgEncodeBroadHistoneH1hescP300kat3bAlnRep1.bam	hg19	H1-hESC	P300_KAT3B	Broad	19672070		x
wgEncodeBroadHistoneH1hescPhf8a301772aAlnRep1.bam	hg19	H1-hESC	PHF8_(A301-772A)	Broad	20656654		x
wgEncodeBroadHistoneH1hescPlu1AlnRep1.bam	hg19	H1-hESC	PLU1	Broad	35416312		x
wgEncodeBroadHistoneH1hescRbbp5a300109aStdAlnRep1.bam	hg19	H1-hESC	RBBP5_(A300-109A)	Broad	23130514		x
wgEncodeBroadHistoneH1hescRbbp5a300109aStdAlnRep2.bam	hg19	H1-hESC	RBBP5_(A300-109A)	Broad	26216523		x
wgEncodeBroadHistoneH1hescSap3039731AlnRep1.bam	hg19	H1-hESC	SAP30_(39731)	Broad	12034834		x
wgEncodeBroadHistoneH1hescSirt6AlnRep1.bam	hg19	H1-hESC	SIRT6	Broad	30320939		x
wgEncodeBroadHistoneH1hescSuz12051317AlnRep1.bam	hg19	H1-hESC	SUZ12_(05-1317)	Broad	39217823		x
wgEncodeHaibTfbsH1hescAtf2sc81188V0422111AlnRep1.bam	hg19	H1-hESC	ATF2_(SC-81188)	HudsonAlpha	33398298		x
wgEncodeHaibTfbsH1hescAtf2sc81188V0422111AlnRep2.bam	hg19	H1-hESC	ATF2_(SC-81188)	HudsonAlpha	51924		x
wgEncodeHaibTfbsH1hescAtf3V0416102AlnRep1.bam	hg19	H1-hESC	ATF3	HudsonAlpha	13544981		x
wgEncodeHaibTfbsH1hescAtf3V0416102AlnRep2.bam	hg19	H1-hESC	ATF3	HudsonAlpha	10033689		x
wgEncodeHaibTfbsH1hescBcl11aPcr1xAlnRep1.bam	hg19	H1-hESC	BCL11A	HudsonAlpha	14014253		x
wgEncodeHaibTfbsH1hescBcl11aV0416102AlnRep2.bam	hg19	H1-hESC	BCL11A	HudsonAlpha	13741873		x
wgEncodeHaibTfbsH1hescCtcfsc5916V0416102AlnRep1.bam	hg19	H1-hESC	CTCF_(SC-5916)	HudsonAlpha	22329479		x
wgEncodeHaibTfbsH1hescCtcfsc5916V0416102AlnRep2.bam	hg19	H1-hESC	CTCF_(SC-5916)	HudsonAlpha	48998294		x
wgEncodeHaibTfbsH1hescEgr1V0416102AlnRep1.bam	hg19	H1-hESC	Egr-1	HudsonAlpha	20753014		x
wgEncodeHaibTfbsH1hescEgr1V0416102AlnRep2.bam	hg19	H1-hESC	Egr-1	HudsonAlpha	8145666		x
wgEncodeHaibTfbsH1hescFosl1sc183V0416102AlnRep1.bam	hg19	H1-hESC	FOSL1_(SC-183)	HudsonAlpha	12302971		x
wgEncodeHaibTfbsH1hescFosl1sc183V0416102AlnRep2.bam	hg19	H1-hESC	FOSL1_(SC-183)	HudsonAlpha	15946328		x
wgEncodeHaibTfbsH1hescGabpPcr1xAlnRep1.bam	hg19	H1-hESC	GABP	HudsonAlpha	23411425		x
wgEncodeHaibTfbsH1hescGabpPcr1xAlnRep2.bam	hg19	H1-hESC	GABP	HudsonAlpha	11480868		x
wgEncodeHaibTfbsH1hescHdac2sc6296V0416102AlnRep1.bam	hg19	H1-hESC	HDAC2_(SC-6296)	HudsonAlpha	21062258		x
wgEncodeHaibTfbsH1hescHdac2sc6296V0416102AlnRep2.bam	hg19	H1-hESC	HDAC2_(SC-6296)	HudsonAlpha	23290539		x
wgEncodeHaibTfbsH1hescJundV0416102AlnRep1.bam	hg19	H1-hESC	JunD	HudsonAlpha	19972976		x
wgEncodeHaibTfbsH1hescJundV0416102AlnRep2.bam	hg19	H1-hESC	JunD	HudsonAlpha	35428204		x
wgEncodeHaibTfbsH1hescNanogsc33759V0416102AlnRep1.bam	hg19	H1-hESC	NANOG_(SC-33759)	HudsonAlpha	11658580		x
wgEncodeHaibTfbsH1hescNanogsc33759V0416102AlnRep2.bam	hg19	H1-hESC	NANOG_(SC-33759)	HudsonAlpha	25983631		x
wgEncodeHaibTfbsH1hescNrsfV0416102AlnRep1.bam	hg19	H1-hESC	NRSF	HudsonAlpha	15153099		x
wgEncodeHaibTfbsH1hescNrsfV0416102AlnRep2.bam	hg19	H1-hESC	NRSF	HudsonAlpha	20842565		x
wgEncodeHaibTfbsH1hescP300V0416102AlnRep1.bam	hg19	H1-hESC	p300	HudsonAlpha	12676786		x
wgEncodeHaibTfbsH1hescP300V0416102AlnRep2.bam	hg19	H1-hESC	p300	HudsonAlpha	19227531		x
wgEncodeHaibTfbsH1hescPol24h8V0416102AlnRep1.bam	hg19	H1-hESC	Pol2-4H8	HudsonAlpha	18887848		x
wgEncodeHaibTfbsH1hescPol24h8V0416102AlnRep2.bam	hg19	H1-hESC	Pol2-4H8	HudsonAlpha	22159352		x
wgEncodeHaibTfbsH1hescPol2V0416102AlnRep1.bam	hg19	H1-hESC	Pol2	HudsonAlpha	27529124		x
wgEncodeHaibTfbsH1hescPol2V0416102AlnRep2.bam	hg19	H1-hESC	Pol2	HudsonAlpha	27199078		x
wgEncodeHaibTfbsH1hescPou5f1sc9081V0416102AlnRep1.bam	hg19	H1-hESC	POU5F1_(SC-9081)	HudsonAlpha	12736531		x
wgEncodeHaibTfbsH1hescPou5f1sc9081V0416102AlnRep2.bam	hg19	H1-hESC	POU5F1_(SC-9081)	HudsonAlpha	24135537		x
wgEncodeHaibTfbsH1hescRad21V0416102AlnRep1.bam	hg19	H1-hESC	Rad21	HudsonAlpha	15562555		x
wgEncodeHaibTfbsH1hescRad21V0416102AlnRep2.bam	hg19	H1-hESC	Rad21	HudsonAlpha	45443317		x
wgEncodeHaibTfbsH1hescRxlchPcr1xAlnRep1.bam	hg19	H1-hESC	RevXlinkChromatin	HudsonAlpha	7850310		x
wgEncodeHaibTfbsH1hescRxlchV0416102AlnRep1.bam	hg19	H1-hESC	RevXlinkChromatin	HudsonAlpha	1589331		x
wgEncodeHaibTfbsH1hescRxlchV0422111AlnRep1V2.bam	hg19	H1-hESC	RevXlinkChromatin	HudsonAlpha	48826278		x
wgEncodeHaibTfbsH1hescRxraV0416102AlnRep1.bam	hg19	H1-hESC	RXRA	HudsonAlpha	25361086		x
wgEncodeHaibTfbsH1hescRxraV0416102AlnRep2.bam	hg19	H1-hESC	RXRA	HudsonAlpha	9604346		x
wgEncodeHaibTfbsH1hescSin3ak20Pcr1xAlnRep1.bam	hg19	H1-hESC	Sin3Ak-20	HudsonAlpha	12069381		x
wgEncodeHaibTfbsH1hescSin3ak20Pcr1xAlnRep2.bam	hg19	H1-hESC	Sin3Ak-20	HudsonAlpha	14868134		x
wgEncodeHaibTfbsH1hescSix5Pcr1xAlnRep1.bam	hg19	H1-hESC	SIX5	HudsonAlpha	12532419		x
wgEncodeHaibTfbsH1hescSix5Pcr1xAlnRep2.bam	hg19	H1-hESC	SIX5	HudsonAlpha	15005877		x
wgEncodeHaibTfbsH1hescSp1Pcr1xAlnRep1.bam	hg19	H1-hESC	SP1	HudsonAlpha	14486191		x
wgEncodeHaibTfbsH1hescSp1Pcr1xAlnRep2.bam	hg19	H1-hESC	SP1	HudsonAlpha	13893779		x
wgEncodeHaibTfbsH1hescSp2V0422111AlnRep1.bam	hg19	H1-hESC	SP2_(SC-643)	HudsonAlpha	33380414		x
wgEncodeHaibTfbsH1hescSp2V0422111AlnRep2.bam	hg19	H1-hESC	SP2_(SC-643)	HudsonAlpha	32478477		x
wgEncodeHaibTfbsH1hescSp4v20V0422111AlnRep1.bam	hg19	H1-hESC	SP4_(V-20)	HudsonAlpha	7501269		x
wgEncodeHaibTfbsH1hescSp4v20V0422111AlnRep2.bam	hg19	H1-hESC	SP4_(V-20)	HudsonAlpha	27200234		x
wgEncodeHaibTfbsH1hescSrfPcr1xAlnRep1.bam	hg19	H1-hESC	SRF	HudsonAlpha	4311121		x
wgEncodeHaibTfbsH1hescSrfPcr1xAlnRep2.bam	hg19	H1-hESC	SRF	HudsonAlpha	14872046		x
wgEncodeHaibTfbsH1hescTaf1V0416102AlnRep1.bam	hg19	H1-hESC	TAF1	HudsonAlpha	15114151		x
wgEncodeHaibTfbsH1hescTaf1V0416102AlnRep2.bam	hg19	H1-hESC	TAF1	HudsonAlpha	14348837		x
wgEncodeHaibTfbsH1hescTaf7sc101167V0416102AlnRep1.bam	hg19	H1-hESC	TAF7_(SC-101167)	HudsonAlpha	13093189		x
wgEncodeHaibTfbsH1hescTaf7sc101167V0416102AlnRep2.bam	hg19	H1-hESC	TAF7_(SC-101167)	HudsonAlpha	49999395		x
wgEncodeHaibTfbsH1hescTcf12Pcr1xAlnRep1.bam	hg19	H1-hESC	TCF12	HudsonAlpha	11758766		x
wgEncodeHaibTfbsH1hescTcf12Pcr1xAlnRep2.bam	hg19	H1-hESC	TCF12	HudsonAlpha	12551613		x
wgEncodeHaibTfbsH1hescUsf1Pcr1xAlnRep1.bam	hg19	H1-hESC	USF-1	HudsonAlpha	13056502		x
wgEncodeHaibTfbsH1hescUsf1Pcr1xAlnRep2.bam	hg19	H1-hESC	USF-1	HudsonAlpha	14229340		x
wgEncodeHaibTfbsH1hescYy1sc281V0416102AlnRep1.bam	hg19	H1-hESC	YY1_(SC-281)	HudsonAlpha	24530290		x
wgEncodeHaibTfbsH1hescYy1sc281V0416102AlnRep2.bam	hg19	H1-hESC	YY1_(SC-281)	HudsonAlpha	12525353		x
wgEncodeSydhTfbsH1hescBach1sc14700IggrabAlnRep1.bam	hg19	H1-hESC	Bach1_(sc-14700)	Stanford	24486892		x
wgEncodeSydhTfbsH1hescBach1sc14700IggrabAlnRep2.bam	hg19	H1-hESC	Bach1_(sc-14700)	Stanford	23251164		x
wgEncodeSydhTfbsH1hescBrca1IggrabAlnRep1.bam	hg19	H1-hESC	BRCA1_(A300-000A)	Stanford	24177696		x
wgEncodeSydhTfbsH1hescBrca1IggrabAlnRep2.bam	hg19	H1-hESC	BRCA1_(A300-000A)	Stanford	19894215		x
wgEncodeSydhTfbsH1hescCebpbIggrabAlnRep1.bam	hg19	H1-hESC	CEBPB	Stanford	21667503		x
wgEncodeSydhTfbsH1hescCebpbIggrabAlnRep2.bam	hg19	H1-hESC	CEBPB	Stanford	9490845		x
wgEncodeSydhTfbsH1hescChd1a301218aIggrabAlnRep1.bam	hg19	H1-hESC	CHD1_(A301-218A)	Stanford	24835960		x
wgEncodeSydhTfbsH1hescChd1a301218aIggrabAlnRep2.bam	hg19	H1-hESC	CHD1_(A301-218A)	Stanford	19632896		x
wgEncodeSydhTfbsH1hescChd2IggrabAlnRep1.bam	hg19	H1-hESC	CHD2_(AB68301)	Stanford	24448491		x
wgEncodeSydhTfbsH1hescChd2IggrabAlnRep2.bam	hg19	H1-hESC	CHD2_(AB68301)	Stanford	20593703		x
wgEncodeSydhTfbsH1hescCjunIggrabAlnRep1.bam	hg19	H1-hESC	c-Jun	Stanford	20214810		x
wgEncodeSydhTfbsH1hescCjunIggrabAlnRep2.bam	hg19	H1-hESC	c-Jun	Stanford	21383405		x
wgEncodeSydhTfbsH1hescCmycIggrabAlnRep1.bam	hg19	H1-hESC	c-Myc	Stanford	20877305		x
wgEncodeSydhTfbsH1hescCmycIggrabAlnRep2.bam	hg19	H1-hESC	c-Myc	Stanford	25754584		x
wgEncodeSydhTfbsH1hescGtf2f1IggrabAlnRep1.bam	hg19	H1-hESC	GTF2F1_(AB28179)	Stanford	23546158		x
wgEncodeSydhTfbsH1hescGtf2f1IggrabAlnRep2.bam	hg19	H1-hESC	GTF2F1_(AB28179)	Stanford	18624606		x
wgEncodeSydhTfbsH1hescInputIggrabAln.bam	hg19	H1-hESC	Input	Stanford	35807216		x
wgEncodeSydhTfbsH1hescJundIggrabAlnRep1.bam	hg19	H1-hESC	JunD	Stanford	23685942		x
wgEncodeSydhTfbsH1hescJundIggrabAlnRep2.bam	hg19	H1-hESC	JunD	Stanford	23333904		x
wgEncodeSydhTfbsH1hescMafkIggrabAlnRep1.bam	hg19	H1-hESC	MafK_(ab50322)	Stanford	23759135		x
wgEncodeSydhTfbsH1hescMafkIggrabAlnRep2.bam	hg19	H1-hESC	MafK_(ab50322)	Stanford	20616750		x
wgEncodeSydhTfbsH1hescMxi1IggrabAlnRep1.bam	hg19	H1-hESC	Mxi1_(AF4185)	Stanford	25301861		x
wgEncodeSydhTfbsH1hescMxi1IggrabAlnRep2.bam	hg19	H1-hESC	Mxi1_(AF4185)	Stanford	22188175		x
wgEncodeSydhTfbsH1hescNrf1IggrabAlnRep1.bam	hg19	H1-hESC	Nrf1	Stanford	20585772		x
wgEncodeSydhTfbsH1hescNrf1IggrabAlnRep2.bam	hg19	H1-hESC	Nrf1	Stanford	23913285		x
wgEncodeSydhTfbsH1hescRad21IggrabAlnRep1.bam	hg19	H1-hESC	Rad21	Stanford	15808400		x
wgEncodeSydhTfbsH1hescRad21IggrabAlnRep2.bam	hg19	H1-hESC	Rad21	Stanford	21725810		x
wgEncodeSydhTfbsH1hescRfx5200401194IggrabAlnRep1.bam	hg19	H1-hESC	RFX5_(200-401-194)	Stanford	16837420		x
wgEncodeSydhTfbsH1hescRfx5200401194IggrabAlnRep2.bam	hg19	H1-hESC	RFX5_(200-401-194)	Stanford	27373336		x
wgEncodeSydhTfbsH1hescSin3anb6001263IggrabAlnRep1.bam	hg19	H1-hESC	SIN3A_(NB600-1263)	Stanford	24880090		x
wgEncodeSydhTfbsH1hescSin3anb6001263IggrabAlnRep2.bam	hg19	H1-hESC	SIN3A_(NB600-1263)	Stanford	24581297		x
wgEncodeSydhTfbsH1hescTbpIggrabAlnRep1.bam	hg19	H1-hESC	TBP	Stanford	21939123		x
wgEncodeSydhTfbsH1hescTbpIggrabAlnRep2.bam	hg19	H1-hESC	TBP	Stanford	17828427		x
wgEncodeSydhTfbsH1hescUsf2IggrabAlnRep1.bam	hg19	H1-hESC	USF2	Stanford	22496854		x
wgEncodeSydhTfbsH1hescUsf2IggrabAlnRep2.bam	hg19	H1-hESC	USF2	Stanford	27533196		x
wgEncodeSydhTfbsH1hescZnf143IggrabAlnRep1.bam	hg19	H1-hESC	Znf143_(16618-1-AP)	Stanford	24412659		x
wgEncodeSydhTfbsH1hescZnf143IggrabAlnRep2.bam	hg19	H1-hESC	Znf143_(16618-1-AP)	Stanford	22516450		x
wgEncodeSydhTfbsH1hescCtbp2UcdAlnRep1.bam	hg19	H1-hESC	CtBP2	USC	9915574		x
wgEncodeSydhTfbsH1hescCtbp2UcdAlnRep2.bam	hg19	H1-hESC	CtBP2	USC	6597518		x
wgEncodeSydhTfbsH1hescInputUcdAln.bam	hg19	H1-hESC	Input	USC	26613275		x
wgEncodeSydhTfbsH1hescMaxUcdAlnRep1.bam	hg19	H1-hESC	Max	USC	4280836		x
wgEncodeSydhTfbsH1hescMaxUcdAlnRep2.bam	hg19	H1-hESC	Max	USC	6941934		x
wgEncodeSydhTfbsH1hescSuz12UcdAlnRep1.bam	hg19	H1-hESC	SUZ12	USC	13884022		x
wgEncodeSydhTfbsH1hescSuz12UcdAlnRep2.bam	hg19	H1-hESC	SUZ12	USC	11264662		x
wgEncodeUwHistoneH7esH3k04me3StdAlnRep1.bam	hg19	H7-hESC	H3K4me3	UW	13496921		x
wgEncodeUwHistoneH7esH3k04me3StdAlnRep2.bam	hg19	H7-hESC	H3K4me3	UW	18609201		x
wgEncodeUwHistoneH7esH3k04me3StdDiffa14dAlnRep1.bam	hg19	H7-hESC	H3K4me3	UW	21313734		x
wgEncodeUwHistoneH7esH3k04me3StdDiffa14dAlnRep2.bam	hg19	H7-hESC	H3K4me3	UW	18609201		x
wgEncodeUwHistoneH7esH3k04me3StdDiffa2dAlnRep1.bam	hg19	H7-hESC	H3K4me3	UW	21443397		x
wgEncodeUwHistoneH7esH3k04me3StdDiffa2dAlnRep2.bam	hg19	H7-hESC	H3K4me3	UW	19778206		x
wgEncodeUwHistoneH7esH3k04me3StdDiffa5dAlnRep1.bam	hg19	H7-hESC	H3K4me3	UW	13496921		x
wgEncodeUwHistoneH7esH3k04me3StdDiffa5dAlnRep2.bam	hg19	H7-hESC	H3K4me3	UW	18699688		x
wgEncodeUwHistoneH7esH3k04me3StdDiffa9dAlnRep1.bam	hg19	H7-hESC	H3K4me3	UW	16846216		x
wgEncodeUwHistoneH7esH3k04me3StdDiffa9dAlnRep2.bam	hg19	H7-hESC	H3K4me3	UW	17975183		x
wgEncodeUwHistoneH7esH3k27me3StdAlnRep1.bam	hg19	H7-hESC	H3K27me3	UW	11084688		x
wgEncodeUwHistoneH7esH3k27me3StdAlnRep2.bam	hg19	H7-hESC	H3K27me3	UW	19327319		x
wgEncodeUwHistoneH7esH3k27me3StdDiffa14dAlnRep1.bam	hg19	H7-hESC	H3K27me3	UW	20604966		x
wgEncodeUwHistoneH7esH3k27me3StdDiffa14dAlnRep2.bam	hg19	H7-hESC	H3K27me3	UW	19431874		x
wgEncodeUwHistoneH7esH3k27me3StdDiffa2dAlnRep1.bam	hg19	H7-hESC	H3K27me3	UW	20984602		x
wgEncodeUwHistoneH7esH3k27me3StdDiffa2dAlnRep2.bam	hg19	H7-hESC	H3K27me3	UW	19895818		x
wgEncodeUwHistoneH7esH3k27me3StdDiffa5dAlnRep1.bam	hg19	H7-hESC	H3K27me3	UW	14359149		x
wgEncodeUwHistoneH7esH3k27me3StdDiffa5dAlnRep2.bam	hg19	H7-hESC	H3K27me3	UW	16916096		x
wgEncodeUwHistoneH7esH3k27me3StdDiffa9dAlnRep1.bam	hg19	H7-hESC	H3K27me3	UW	18908457		x
wgEncodeUwHistoneH7esH3k27me3StdDiffa9dAlnRep2.bam	hg19	H7-hESC	H3K27me3	UW	20392211		x
wgEncodeUwHistoneH7esH3k36me3StdAlnRep1.bam	hg19	H7-hESC	H3K36me3	UW	15520122		x
wgEncodeUwHistoneH7esH3k36me3StdAlnRep2.bam	hg19	H7-hESC	H3K36me3	UW	18331814		x
wgEncodeUwHistoneH7esH3k36me3StdDiffa14dAlnRep1.bam	hg19	H7-hESC	H3K36me3	UW	13505497		x
wgEncodeUwHistoneH7esH3k36me3StdDiffa14dAlnRep2.bam	hg19	H7-hESC	H3K36me3	UW	22864491		x
wgEncodeUwHistoneH7esH3k36me3StdDiffa2dAlnRep1.bam	hg19	H7-hESC	H3K36me3	UW	16133047		x
wgEncodeUwHistoneH7esH3k36me3StdDiffa2dAlnRep2.bam	hg19	H7-hESC	H3K36me3	UW	22124454		x
wgEncodeUwHistoneH7esH3k36me3StdDiffa5dAlnRep1.bam	hg19	H7-hESC	H3K36me3	UW	19098928		x
wgEncodeUwHistoneH7esH3k36me3StdDiffa5dAlnRep2.bam	hg19	H7-hESC	H3K36me3	UW	16795043		x
wgEncodeUwHistoneH7esH3k36me3StdDiffa9dAlnRep1.bam	hg19	H7-hESC	H3K36me3	UW	19278611		x
wgEncodeUwHistoneH7esH3k36me3StdDiffa9dAlnRep2.bam	hg19	H7-hESC	H3K36me3	UW	13571462		x
wgEncodeUwHistoneH7esH3k4me3StdAlnRep1.bam	hg19	H7-hESC	H3K4me3	UW	11276527		x
wgEncodeUwHistoneH7esH3k4me3StdAlnRep2.bam	hg19	H7-hESC	H3K4me3	UW	19291605		x
wgEncodeUwHistoneH7esInputStdAlnRep1.bam	hg19	H7-hESC	Input	UW	15190819		x
wgEncodeUwHistoneH7esInputStdDiffa14dAlnRep1.bam	hg19	H7-hESC	Input	UW	20207627		x
wgEncodeUwHistoneH7esInputStdDiffa2dAlnRep1.bam	hg19	H7-hESC	Input	UW	21387918		x
wgEncodeUwHistoneH7esInputStdDiffa5dAlnRep1.bam	hg19	H7-hESC	Input	UW	17392001		x
wgEncodeUwHistoneH7esInputStdDiffa9dAlnRep1.bam	hg19	H7-hESC	Input	UW	21254082		x
wgEncodeUwTfbsH7esInputStdAlnRep1.bam	hg19	H7-hESC	Input	UW	20207627		x
wgEncodeUwTfbsH7esInputStdDiffa2dAlnRep1.bam	hg19	H7-hESC	Input	UW	21387918		x
wgEncodeUwTfbsH7esInputStdDiffa5dAlnRep1.bam	hg19	H7-hESC	Input	UW	17392001		x
wgEncodeUwTfbsH7esInputStdDiffa9dAlnRep1.bam	hg19	H7-hESC	Input	UW	21254082		x
wgEncodeUwHistoneHaspH3k4me3StdAlnRep1.bam	hg19	HA-sp	H3K4me3	UW	22590261		x
wgEncodeUwHistoneHaspH3k4me3StdAlnRep2.bam	hg19	HA-sp	H3K4me3	UW	22759798		x
wgEncodeUwHistoneHaspInputStdAlnRep1.bam	hg19	HA-sp	Input	UW	26952024		x
wgEncodeUwTfbsHaspCtcfStdAlnRep1.bam	hg19	HA-sp	CTCF	UW	14968206		x
wgEncodeUwTfbsHaspCtcfStdAlnRep2.bam	hg19	HA-sp	CTCF	UW	13963137		x
wgEncodeUwTfbsHaspInputStdAlnRep1.bam	hg19	HA-sp	Input	UW	26952024		x
wgEncodeUwHistoneHacH3k04me3StdAlnRep1.bam	hg19	HAc	H3K4me3	UW	16265245		x
wgEncodeUwHistoneHacH3k04me3StdAlnRep2.bam	hg19	HAc	H3K4me3	UW	21697264		x
wgEncodeUwHistoneHacInputStdAlnRep1.bam	hg19	HAc	Input	UW	26493353		x
wgEncodeUwTfbsHacCtcfStdAlnRep1.bam	hg19	HAc	CTCF	UW	14488500		x
wgEncodeUwTfbsHacCtcfStdAlnRep2.bam	hg19	HAc	CTCF	UW	23462218		x
wgEncodeUwTfbsHacInputStdAlnRep1.bam	hg19	HAc	Input	UW	26493353		x
wgEncodeUwHistoneHbmecH3k4me3StdAlnRep1.bam	hg19	HBMEC	H3K4me3	UW	23234533		x
wgEncodeUwHistoneHbmecH3k4me3StdAlnRep2.bam	hg19	HBMEC	H3K4me3	UW	19856691		x
wgEncodeUwHistoneHbmecInputStdAlnRep1.bam	hg19	HBMEC	Input	UW	21100439		x
wgEncodeUwTfbsHbmecCtcfStdAlnRep1.bam	hg19	HBMEC	CTCF	UW	23428973		x
wgEncodeUwTfbsHbmecCtcfStdAlnRep2.bam	hg19	HBMEC	CTCF	UW	15647982		x
wgEncodeUwTfbsHbmecInputStdAlnRep1.bam	hg19	HBMEC	Input	UW	21100439		x
wgEncodeUwHistoneHcfH3k4me3StdAlnRep1.bam	hg19	HCF	H3K4me3	UW	16475357		x
wgEncodeUwHistoneHcfH3k4me3StdAlnRep2.bam	hg19	HCF	H3K4me3	UW	24909410		x
wgEncodeUwHistoneHcfInputStdAlnRep1.bam	hg19	HCF	Input	UW	26713488		x
wgEncodeUwTfbsHcfInputStdAlnRep1.bam	hg19	HCF	Input	UW	26713488		x
wgEncodeUwHistoneHcfaaH3k4me3StdAlnRep1.bam	hg19	HCFaa	H3K4me3	UW	27025151		x
wgEncodeUwHistoneHcfaaInputStdAlnRep1.bam	hg19	HCFaa	Input	UW	23650231		x
wgEncodeUwTfbsHcfaaCtcfStdAlnRep1.bam	hg19	HCFaa	CTCF	UW	20244846		x
wgEncodeUwTfbsHcfaaInputStdAlnRep1.bam	hg19	HCFaa	Input	UW	17577306		x
wgEncodeUwHistoneHcmH3k4me3StdAlnRep1.bam	hg19	HCM	H3K4me3	UW	21439299		x
wgEncodeUwHistoneHcmH3k4me3StdAlnRep2.bam	hg19	HCM	H3K4me3	UW	24943312		x
wgEncodeUwHistoneHcmInputStdAlnRep1.bam	hg19	HCM	Input	UW	22959759		x
wgEncodeUwTfbsHcmCtcfStdAlnRep1.bam	hg19	HCM	CTCF	UW	14599368		x
wgEncodeUwTfbsHcmCtcfStdAlnRep2.bam	hg19	HCM	CTCF	UW	17369524		x
wgEncodeUwTfbsHcmInputStdAlnRep1.bam	hg19	HCM	Input	UW	22959759		x
wgEncodeUwHistoneHcpeH3k4me3StdAlnRep1.bam	hg19	HCPEpiC	H3K4me3	UW	22335737		x
wgEncodeUwHistoneHcpeH3k4me3StdAlnRep2.bam	hg19	HCPEpiC	H3K4me3	UW	26523411		x
wgEncodeUwHistoneHcpeInputStdAlnRep1.bam	hg19	HCPEpiC	Input	UW	20835811		x
wgEncodeUwTfbsHcpeCtcfStdAlnRep1.bam	hg19	HCPEpiC	CTCF	UW	20606447		x
wgEncodeUwTfbsHcpeCtcfStdAlnRep2.bam	hg19	HCPEpiC	CTCF	UW	31968244		x
wgEncodeUwTfbsHcpeInputStdAlnRep1.bam	hg19	HCPEpiC	Input	UW	20835811		x
wgEncodeHaibTfbsHct116Pol24h8V0416101AlnRep1.bam	hg19	HCT-116	Pol2-4H8	HudsonAlpha	16715358		x
wgEncodeHaibTfbsHct116Pol24h8V0416101AlnRep2.bam	hg19	HCT-116	Pol2-4H8	HudsonAlpha	2339996		x
wgEncodeHaibTfbsHct116RxlchV0416101AlnRep1.bam	hg19	HCT-116	RevXlinkChromatin	HudsonAlpha	26548807		x
wgEncodeHaibTfbsHct116Yy1sc281V0416101AlnRep1.bam	hg19	HCT-116	YY1_(SC-281)	HudsonAlpha	7802957		x
wgEncodeHaibTfbsHct116Yy1sc281V0416101AlnRep2.bam	hg19	HCT-116	YY1_(SC-281)	HudsonAlpha	17251395		x
wgEncodeHaibTfbsHct116Zbtb33V0416101AlnRep1.bam	hg19	HCT-116	ZBTB33	HudsonAlpha	22879067		x
wgEncodeHaibTfbsHct116Zbtb33V0416101AlnRep2.bam	hg19	HCT-116	ZBTB33	HudsonAlpha	7523040		x
wgEncodeSydhTfbsHct116InputUcdAlnRep1.bam	hg19	HCT-116	Input	USC	10146305		x
wgEncodeSydhTfbsHct116Pol2UcdAlnRep1.bam	hg19	HCT-116	Pol2	USC	9728216		x
wgEncodeSydhTfbsHct116Pol2UcdAlnRep2.bam	hg19	HCT-116	Pol2	USC	5891735		x
wgEncodeSydhTfbsHct116Tcf7l2UcdAlnRep1.bam	hg19	HCT-116	TCF7L2	USC	11605025		x
wgEncodeSydhTfbsHct116Tcf7l2UcdAlnRep2.bam	hg19	HCT-116	TCF7L2	USC	6470503		x
wgEncodeUwHistoneHct116H3k4me3StdAlnRep1.bam	hg19	HCT-116	H3K4me3	UW	22956881		x
wgEncodeUwHistoneHct116H3k4me3StdAlnRep2.bam	hg19	HCT-116	H3K4me3	UW	26193423		x
wgEncodeUwHistoneHct116InputStdAlnRep1.bam	hg19	HCT-116	Input	UW	21115507		x
wgEncodeUwTfbsHct116CtcfStdAlnRep1.bam	hg19	HCT-116	CTCF	UW	15417955		x
wgEncodeUwTfbsHct116CtcfStdAlnRep2.bam	hg19	HCT-116	CTCF	UW	13354021		x
wgEncodeUwTfbsHct116InputStdAlnRep1.bam	hg19	HCT-116	Input	UW	3315601		x
wgEncodeUwHistoneHeeH3k4me3StdAlnRep1.bam	hg19	HEEpiC	H3K4me3	UW	30204832		x
wgEncodeUwHistoneHeeH3k4me3StdAlnRep2.bam	hg19	HEEpiC	H3K4me3	UW	31580976		x
wgEncodeUwHistoneHeeInputStdAlnRep1.bam	hg19	HEEpiC	Input	UW	12764649		x
wgEncodeUwTfbsHeeCtcfStdAlnRep1.bam	hg19	HEEpiC	CTCF	UW	23118965		x
wgEncodeUwTfbsHeeCtcfStdAlnRep2.bam	hg19	HEEpiC	CTCF	UW	10628790		x
wgEncodeUwTfbsHeeInputStdAlnRep1.bam	hg19	HEEpiC	Input	UW	12764649		x
wgEncodeSydhTfbsHek293Elk4UcdAlnRep1.bam	hg19	HEK293	ELK4	USC	16561982		x
wgEncodeSydhTfbsHek293Elk4UcdAlnRep2.bam	hg19	HEK293	ELK4	USC	33392460		x
wgEncodeSydhTfbsHek293InputUcdAln.bam	hg19	HEK293	Input	USC	35843042		x
wgEncodeSydhTfbsHek293Kap1UcdAlnRep1.bam	hg19	HEK293	KAP1	USC	34945550		x
wgEncodeSydhTfbsHek293Kap1UcdAlnRep2.bam	hg19	HEK293	KAP1	USC	40522240		x
wgEncodeSydhTfbsHek293Tcf7l2UcdAlnRep1.bam	hg19	HEK293	TCF7L2	USC	22346178		x
wgEncodeSydhTfbsHek293Tcf7l2UcdAlnRep2.bam	hg19	HEK293	TCF7L2	USC	22181108		x
wgEncodeUwHistoneHek293H3k4me3StdAlnRep1.bam	hg19	HEK293	H3K4me3	UW	27732233		x
wgEncodeUwHistoneHek293H3k4me3StdAlnRep2.bam	hg19	HEK293	H3K4me3	UW	18830955		x
wgEncodeUwHistoneHek293InputStdAlnRep1.bam	hg19	HEK293	Input	UW	12912716		x
wgEncodeUwTfbsHek293CtcfStdAlnRep1.bam	hg19	HEK293	CTCF	UW	14783466		x
wgEncodeUwTfbsHek293CtcfStdAlnRep2.bam	hg19	HEK293	CTCF	UW	54822		x
wgEncodeUwTfbsHek293InputStdAlnRep1.bam	hg19	HEK293	Input	UW	12912716		x
wgEncodeSydhTfbsHek293InputStdAlnRep1.bam	hg19	HEK293	Input	Yale	14724527		x
wgEncodeSydhTfbsHek293Pol2StdAlnRep1.bam	hg19	HEK293	Pol2	Yale	4548918		x
wgEncodeSydhTfbsHek293Pol2StdAlnRep2.bam	hg19	HEK293	Pol2	Yale	2356197		x
wgEncodeSydhTfbsHek293Pol2StdAlnRep3.bam	hg19	HEK293	Pol2	Yale	2621421		x
wgEncodeSydhTfbsHek293tInputUcdAln.bam	hg19	HEK293-T-REx	Input	USC	70365032		x
wgEncodeSydhTfbsHek293tZnf263UcdAlnRep1.bam	hg19	HEK293-T-REx	ZNF263	USC	17519860		x
wgEncodeSydhTfbsHek293tZnf263UcdAlnRep2.bam	hg19	HEK293-T-REx	ZNF263	USC	19104342		x
wgEncodeBroadHistoneHelas3H3k27me3StdAlnRep1.bam	hg19	HeLa-S3	H3K27me3	Broad	30925643		x
wgEncodeBroadHistoneHelas3H3k27me3StdAlnRep2.bam	hg19	HeLa-S3	H3K27me3	Broad	25895222		x
wgEncodeBroadHistoneHelas3H3k36me3StdAlnRep1.bam	hg19	HeLa-S3	H3K36me3	Broad	26406981		x
wgEncodeBroadHistoneHelas3H3k36me3StdAlnRep2.bam	hg19	HeLa-S3	H3K36me3	Broad	31328727		x
wgEncodeBroadHistoneHelas3H3k4me2StdAlnRep1.bam	hg19	HeLa-S3	H3K4me2	Broad	33271338	x	x
wgEncodeBroadHistoneHelas3H3k4me2StdAlnRep2.bam	hg19	HeLa-S3	H3K4me2	Broad	20060867		x
wgEncodeBroadHistoneHelas3H3k4me3StdAlnRep1.bam	hg19	HeLa-S3	H3K4me3	Broad	19815009		x
wgEncodeBroadHistoneHelas3H3k4me3StdAlnRep2.bam	hg19	HeLa-S3	H3K4me3	Broad	10256416		x
wgEncodeBroadHistoneHelas3H3k79me2StdAlnRep1.bam	hg19	HeLa-S3	H3K79me2	Broad	21026218		x
wgEncodeBroadHistoneHelas3H3k79me2StdAlnRep2.bam	hg19	HeLa-S3	H3K79me2	Broad	17964699		x
wgEncodeBroadHistoneHelas3H3k9acStdAlnRep1.bam	hg19	HeLa-S3	H3K9ac	Broad	3220778		x
wgEncodeBroadHistoneHelas3H3k9acStdAlnRep2.bam	hg19	HeLa-S3	H3K9ac	Broad	21720121		x
wgEncodeBroadHistoneHelas3H4k20me1StdAlnRep1.bam	hg19	HeLa-S3	H4K20me1	Broad	18234490		x
wgEncodeBroadHistoneHelas3H4k20me1StdAlnRep2.bam	hg19	HeLa-S3	H4K20me1	Broad	15950540		x
wgEncodeBroadHistoneHelas3Pol2bStdAlnRep1.bam	hg19	HeLa-S3	Pol2(b)	Broad	30053744		x
wgEncodeBroadHistoneHelas3Pol2bStdAlnRep2.bam	hg19	HeLa-S3	Pol2(b)	Broad	31857500		x
wgEncodeBroadHistoneHelas3ControlStdAlnRep1.bam	hg19	HeLa-S3	Input	Broad	12369397	x	x
wgEncodeBroadHistoneHelas3ControlStdAlnRep2.bam	hg19	HeLa-S3	Input	Broad	4330886	x	x
wgEncodeBroadHistoneHelas3CtcfStdAlnRep1.bam	hg19	HeLa-S3	CTCF	Broad	20897948		x
wgEncodeBroadHistoneHelas3CtcfStdAlnRep2.bam	hg19	HeLa-S3	CTCF	Broad	12575460		x
wgEncodeBroadHistoneHelas3Ezh239875AlnRep1.bam	hg19	HeLa-S3	EZH2_(39875)	Broad	37206722		x
wgEncodeBroadHistoneHelas3Ezh239875AlnRep2.bam	hg19	HeLa-S3	EZH2_(39875)	Broad	25847850		x
wgEncodeBroadHistoneHelas3H2azAlnRep1.bam	hg19	HeLa-S3	H2A.Z	Broad	35101762		x
wgEncodeBroadHistoneHelas3H2azAlnRep2.bam	hg19	HeLa-S3	H2A.Z	Broad	30046613		x
wgEncodeBroadHistoneHelas3H3k04me1StdAlnRep1.bam	hg19	HeLa-S3	H3K4me1	Broad	17239609		x
wgEncodeBroadHistoneHelas3H3k04me1StdAlnRep2.bam	hg19	HeLa-S3	H3K4me1	Broad	21195831		x
wgEncodeBroadHistoneHelas3H3k09me3AlnRep1.bam	hg19	HeLa-S3	H3K9me3	Broad	33762981		x
wgEncodeBroadHistoneHelas3H3k09me3AlnRep2.bam	hg19	HeLa-S3	H3K9me3	Broad	15269391		x
wgEncodeBroadHistoneHelas3H3k27acStdAlnRep1.bam	hg19	HeLa-S3	H3K27ac	Broad	19193065		x
wgEncodeBroadHistoneHelas3H3k27acStdAlnRep2.bam	hg19	HeLa-S3	H3K27ac	Broad	20479844		x
wgEncodeSydhTfbsHelas3Bdp1StdAlnRep1.bam	hg19	HeLa-S3	BDP1	Harvard	20451454		x
wgEncodeSydhTfbsHelas3Bdp1StdAlnRep2.bam	hg19	HeLa-S3	BDP1	Harvard	21375116		x
wgEncodeSydhTfbsHelas3Brf1StdAlnRep1.bam	hg19	HeLa-S3	BRF1	Harvard	22379339		x
wgEncodeSydhTfbsHelas3Brf1StdAlnRep2.bam	hg19	HeLa-S3	BRF1	Harvard	21483340		x
wgEncodeSydhTfbsHelas3Brf2StdAlnRep1.bam	hg19	HeLa-S3	BRF2	Harvard	21797794		x
wgEncodeSydhTfbsHelas3Brf2StdAlnRep2.bam	hg19	HeLa-S3	BRF2	Harvard	18084417		x
wgEncodeSydhTfbsHelas3NfyaIggrabAlnRep1.bam	hg19	HeLa-S3	NF-YA	Harvard	13169693		x
wgEncodeSydhTfbsHelas3NfyaIggrabAlnRep2.bam	hg19	HeLa-S3	NF-YA	Harvard	11118701		x
wgEncodeSydhTfbsHelas3NfybIggrabAlnRep1.bam	hg19	HeLa-S3	NF-YB	Harvard	13360457		x
wgEncodeSydhTfbsHelas3NfybIggrabAlnRep2.bam	hg19	HeLa-S3	NF-YB	Harvard	12800980		x
wgEncodeSydhTfbsHelas3Rpc155StdAlnRep1.bam	hg19	HeLa-S3	RPC155	Harvard	21784321		x
wgEncodeSydhTfbsHelas3Rpc155StdAlnRep2.bam	hg19	HeLa-S3	RPC155	Harvard	10624566		x
wgEncodeSydhTfbsHelas3Tf3c110StdAlnRep1.bam	hg19	HeLa-S3	TFIIIC-110	Harvard	22647035		x
wgEncodeSydhTfbsHelas3Tf3c110StdAlnRep2.bam	hg19	HeLa-S3	TFIIIC-110	Harvard	22519150		x
wgEncodeSydhTfbsHelas3Zzz3StdAlnRep1.bam	hg19	HeLa-S3	ZZZ3	Harvard	13051134		x
wgEncodeSydhTfbsHelas3Zzz3StdAlnRep2.bam	hg19	HeLa-S3	ZZZ3	Harvard	12736872		x
wgEncodeHaibTfbsHelas3GabpPcr1xAlnRep1.bam	hg19	HeLa-S3	GABP	HudsonAlpha	17204091		x
wgEncodeHaibTfbsHelas3GabpPcr1xAlnRep2.bam	hg19	HeLa-S3	GABP	HudsonAlpha	21251142		x
wgEncodeHaibTfbsHelas3NrsfPcr1xAlnRep1.bam	hg19	HeLa-S3	NRSF	HudsonAlpha	12553228		x
wgEncodeHaibTfbsHelas3NrsfPcr1xAlnRep2.bam	hg19	HeLa-S3	NRSF	HudsonAlpha	2108836		x
wgEncodeHaibTfbsHelas3Pol2Pcr1xAlnRep1.bam	hg19	HeLa-S3	Pol2	HudsonAlpha	1456745		x
wgEncodeHaibTfbsHelas3Pol2Pcr1xAlnRep2.bam	hg19	HeLa-S3	Pol2	HudsonAlpha	27338748		x
wgEncodeHaibTfbsHelas3RxlchPcr1xAlnRep1.bam	hg19	HeLa-S3	RevXlinkChromatin	HudsonAlpha	30862130		x
wgEncodeHaibTfbsHelas3Taf1Pcr1xAlnRep1.bam	hg19	HeLa-S3	TAF1	HudsonAlpha	21759544		x
wgEncodeHaibTfbsHelas3Taf1Pcr1xAlnRep2.bam	hg19	HeLa-S3	TAF1	HudsonAlpha	12901231		x
wgEncodeSydhTfbsHelas3Baf155IggmusAlnRep1.bam	hg19	HeLa-S3	BAF155	Stanford	13519829		x
wgEncodeSydhTfbsHelas3Baf155IggmusAlnRep2.bam	hg19	HeLa-S3	BAF155	Stanford	12488912		x
wgEncodeSydhTfbsHelas3Baf155IggmusAlnRep3.bam	hg19	HeLa-S3	BAF155	Stanford	14621843		x
wgEncodeSydhTfbsHelas3Baf170IggmusAlnRep1.bam	hg19	HeLa-S3	BAF170	Stanford	13712897		x
wgEncodeSydhTfbsHelas3Baf170IggmusAlnRep2.bam	hg19	HeLa-S3	BAF170	Stanford	13492311		x
wgEncodeSydhTfbsHelas3Baf170IggmusAlnRep3.bam	hg19	HeLa-S3	BAF170	Stanford	14298441		x
wgEncodeSydhTfbsHelas3Brca1a300IggrabAlnRep1.bam	hg19	HeLa-S3	BRCA1_(A300-000A)	Stanford	19921800		x
wgEncodeSydhTfbsHelas3Brca1a300IggrabAlnRep2.bam	hg19	HeLa-S3	BRCA1_(A300-000A)	Stanford	16816300		x
wgEncodeSydhTfbsHelas3CebpbIggrabAlnRep1.bam	hg19	HeLa-S3	CEBPB	Stanford	18141102		x
wgEncodeSydhTfbsHelas3CebpbIggrabAlnRep2.bam	hg19	HeLa-S3	CEBPB	Stanford	18274041		x
wgEncodeSydhTfbsHelas3Chd2IggrabAlnRep1.bam	hg19	HeLa-S3	CHD2_(AB68301)	Stanford	10609625		x
wgEncodeSydhTfbsHelas3Chd2IggrabAlnRep2.bam	hg19	HeLa-S3	CHD2_(AB68301)	Stanford	17162624		x
wgEncodeSydhTfbsHelas3CjunIggrabAlnRep1.bam	hg19	HeLa-S3	c-Jun	Stanford	22589199		x
wgEncodeSydhTfbsHelas3CjunIggrabAlnRep2.bam	hg19	HeLa-S3	c-Jun	Stanford	16612250		x
wgEncodeSydhTfbsHelas3Corestsc30189IggrabAlnRep1.bam	hg19	HeLa-S3	COREST_(sc-30189)	Stanford	27107788		x
wgEncodeSydhTfbsHelas3Corestsc30189IggrabAlnRep2.bam	hg19	HeLa-S3	COREST_(sc-30189)	Stanford	16391178		x
wgEncodeSydhTfbsHelas3Elk112771IggrabAlnRep1.bam	hg19	HeLa-S3	ELK1_(1277-1)	Stanford	20738575		x
wgEncodeSydhTfbsHelas3Elk112771IggrabAlnRep2.bam	hg19	HeLa-S3	ELK1_(1277-1)	Stanford	24679633		x
wgEncodeSydhTfbsHelas3Gcn5StdAlnRep1.bam	hg19	HeLa-S3	GCN5	Stanford	12900650		x
wgEncodeSydhTfbsHelas3Gcn5StdAlnRep2.bam	hg19	HeLa-S3	GCN5	Stanford	16521203		x
wgEncodeSydhTfbsHelas3Gtf2f1ab28179IggrabAlnRep1.bam	hg19	HeLa-S3	GTF2F1_(AB28179)	Stanford	13403658		x
wgEncodeSydhTfbsHelas3Gtf2f1ab28179IggrabAlnRep2.bam	hg19	HeLa-S3	GTF2F1_(AB28179)	Stanford	15790328		x
wgEncodeSydhTfbsHelas3Ini1IggmusAlnRep1.bam	hg19	HeLa-S3	Ini1	Stanford	9222218		x
wgEncodeSydhTfbsHelas3Ini1IggmusAlnRep2.bam	hg19	HeLa-S3	Ini1	Stanford	13481993		x
wgEncodeSydhTfbsHelas3Ini1IggmusAlnRep3.bam	hg19	HeLa-S3	Ini1	Stanford	10197331		x
wgEncodeSydhTfbsHelas3InputIggrabAlnRep1.bam	hg19	HeLa-S3	Input	Stanford	43654200		x
wgEncodeSydhTfbsHelas3Irf3IggrabAlnRep1.bam	hg19	HeLa-S3	IRF3	Stanford	13228361		x
wgEncodeSydhTfbsHelas3Irf3IggrabAlnRep2.bam	hg19	HeLa-S3	IRF3	Stanford	14794715		x
wgEncodeSydhTfbsHelas3JundIggrabAlnRep1.bam	hg19	HeLa-S3	JunD	Stanford	22112430		x
wgEncodeSydhTfbsHelas3JundIggrabAlnRep2.bam	hg19	HeLa-S3	JunD	Stanford	10621790		x
wgEncodeSydhTfbsHelas3MafkIggrabAlnRep1.bam	hg19	HeLa-S3	MafK_(ab50322)	Stanford	27731569		x
wgEncodeSydhTfbsHelas3MafkIggrabAlnRep2.bam	hg19	HeLa-S3	MafK_(ab50322)	Stanford	17640868		x
wgEncodeSydhTfbsHelas3MaxIggrabAlnRep1.bam	hg19	HeLa-S3	Max	Stanford	20986240		x
wgEncodeSydhTfbsHelas3MaxIggrabAlnRep2.bam	hg19	HeLa-S3	Max	Stanford	17108983		x
wgEncodeSydhTfbsHelas3Mazab85725IggrabAlnRep1.bam	hg19	HeLa-S3	MAZ_(ab85725)	Stanford	18856046		x
wgEncodeSydhTfbsHelas3Mazab85725IggrabAlnRep2.bam	hg19	HeLa-S3	MAZ_(ab85725)	Stanford	22397758		x
wgEncodeSydhTfbsHelas3Mxi1af4185IggrabAlnRep1.bam	hg19	HeLa-S3	Mxi1_(AF4185)	Stanford	19544045		x
wgEncodeSydhTfbsHelas3Mxi1af4185IggrabAlnRep2.bam	hg19	HeLa-S3	Mxi1_(AF4185)	Stanford	13325045		x
wgEncodeSydhTfbsHelas3Nrf1IggmusAlnRep1.bam	hg19	HeLa-S3	Nrf1	Stanford	21601125		x
wgEncodeSydhTfbsHelas3Nrf1IggmusAlnRep2.bam	hg19	HeLa-S3	Nrf1	Stanford	9876439		x
wgEncodeSydhTfbsHelas3P300sc584sc584IggrabAlnRep1.bam	hg19	HeLa-S3	p300_(SC-584)	Stanford	13763525		x
wgEncodeSydhTfbsHelas3P300sc584sc584IggrabAlnRep2.bam	hg19	HeLa-S3	p300_(SC-584)	Stanford	12819408		x
wgEncodeSydhTfbsHelas3Pol2s2IggrabAlnRep1.bam	hg19	HeLa-S3	Pol2(phosphoS2)	Stanford	16726825		x
wgEncodeSydhTfbsHelas3Pol2s2IggrabAlnRep2.bam	hg19	HeLa-S3	Pol2(phosphoS2)	Stanford	15348520		x
wgEncodeSydhTfbsHelas3Prdm19115IggrabAlnRep1.bam	hg19	HeLa-S3	PRDM1_(9115)	Stanford	17284107		x
wgEncodeSydhTfbsHelas3Prdm19115IggrabAlnRep2.bam	hg19	HeLa-S3	PRDM1_(9115)	Stanford	16929223		x
wgEncodeSydhTfbsHelas3Rad21IggrabAlnRep1.bam	hg19	HeLa-S3	Rad21	Stanford	11960086		x
wgEncodeSydhTfbsHelas3Rad21IggrabAlnRep2.bam	hg19	HeLa-S3	Rad21	Stanford	14372381		x
wgEncodeSydhTfbsHelas3Rfx5200401194IggrabAlnRep1.bam	hg19	HeLa-S3	RFX5_(200-401-194)	Stanford	22024632		x
wgEncodeSydhTfbsHelas3Rfx5200401194IggrabAlnRep2.bam	hg19	HeLa-S3	RFX5_(200-401-194)	Stanford	16295368		x
wgEncodeSydhTfbsHelas3Smc3ab9263IggrabAlnRep1.bam	hg19	HeLa-S3	SMC3_(ab9263)	Stanford	24903854		x
wgEncodeSydhTfbsHelas3Smc3ab9263IggrabAlnRep2.bam	hg19	HeLa-S3	SMC3_(ab9263)	Stanford	28646388		x
wgEncodeSydhTfbsHelas3Spt20StdAlnRep1.bam	hg19	HeLa-S3	SPT20	Stanford	14391320		x
wgEncodeSydhTfbsHelas3Spt20StdAlnRep2.bam	hg19	HeLa-S3	SPT20	Stanford	17969987		x
wgEncodeSydhTfbsHelas3Stat3IggrabAlnRep1.bam	hg19	HeLa-S3	STAT3	Stanford	13556216		x
wgEncodeSydhTfbsHelas3Stat3IggrabAlnRep2.bam	hg19	HeLa-S3	STAT3	Stanford	11373598		x
wgEncodeSydhTfbsHelas3TbpIggrabAlnRep1.bam	hg19	HeLa-S3	TBP	Stanford	13069906		x
wgEncodeSydhTfbsHelas3TbpIggrabAlnRep2.bam	hg19	HeLa-S3	TBP	Stanford	11530472		x
wgEncodeSydhTfbsHelas3Usf2IggmusAlnRep1.bam	hg19	HeLa-S3	USF2	Stanford	14569637		x
wgEncodeSydhTfbsHelas3Usf2IggmusAlnRep2.bam	hg19	HeLa-S3	USF2	Stanford	15872062		x
wgEncodeSydhTfbsHelas3Zkscan1hpa006672IggrabAlnRep1.bam	hg19	HeLa-S3	ZKSCAN1_(HPA006672)	Stanford	18529619		x
wgEncodeSydhTfbsHelas3Zkscan1hpa006672IggrabAlnRep2.bam	hg19	HeLa-S3	ZKSCAN1_(HPA006672)	Stanford	18298051		x
wgEncodeSydhTfbsHelas3Znf143IggrabAlnRep1.bam	hg19	HeLa-S3	Znf143_(16618-1-AP)	Stanford	18909346		x
wgEncodeSydhTfbsHelas3Znf143IggrabAlnRep2.bam	hg19	HeLa-S3	Znf143_(16618-1-AP)	Stanford	24629004		x
wgEncodeSydhTfbsHelas3Ap2alphaStdAlnRep1.bam	hg19	HeLa-S3	AP-2alpha	USC	2084915		x
wgEncodeSydhTfbsHelas3Ap2alphaStdAlnRep2.bam	hg19	HeLa-S3	AP-2alpha	USC	9297541		x
wgEncodeSydhTfbsHelas3Ap2gammaStdAlnRep1.bam	hg19	HeLa-S3	AP-2gamma	USC	14544828		x
wgEncodeSydhTfbsHelas3Ap2gammaStdAlnRep2.bam	hg19	HeLa-S3	AP-2gamma	USC	11532915		x
wgEncodeSydhTfbsHelas3E2f1StdAlnRep1.bam	hg19	HeLa-S3	E2F1	USC	18516245		x
wgEncodeSydhTfbsHelas3E2f1StdAlnRep2.bam	hg19	HeLa-S3	E2F1	USC	18498423		x
wgEncodeSydhTfbsHelas3E2f4StdAlnRep1.bam	hg19	HeLa-S3	E2F4	USC	13688607		x
wgEncodeSydhTfbsHelas3E2f4StdAlnRep2.bam	hg19	HeLa-S3	E2F4	USC	12875789		x
wgEncodeSydhTfbsHelas3E2f6StdAlnRep1.bam	hg19	HeLa-S3	E2F6	USC	6929370		x
wgEncodeSydhTfbsHelas3E2f6StdAlnRep2.bam	hg19	HeLa-S3	E2F6	USC	9737732		x
wgEncodeSydhTfbsHelas3Elk4UcdAlnRep1.bam	hg19	HeLa-S3	ELK4	USC	11502795		x
wgEncodeSydhTfbsHelas3Elk4UcdAlnRep2.bam	hg19	HeLa-S3	ELK4	USC	14967016		x
wgEncodeSydhTfbsHelas3Hae2f1StdAlnRep1.bam	hg19	HeLa-S3	HA-E2F1	USC	13597685		x
wgEncodeSydhTfbsHelas3Hae2f1StdAlnRep2.bam	hg19	HeLa-S3	HA-E2F1	USC	5426140		x
wgEncodeSydhTfbsHelas3InputUcdAln.bam	hg19	HeLa-S3	Input	USC	26858001		x
wgEncodeSydhTfbsHelas3Tcf7l2UcdAlnRep1.bam	hg19	HeLa-S3	TCF7L2	USC	14704258		x
wgEncodeSydhTfbsHelas3Tcf7l2UcdAlnRep2.bam	hg19	HeLa-S3	TCF7L2	USC	10106618		x
wgEncodeSydhTfbsHelas3Tcf7l2c9b92565UcdAlnRep1.bam	hg19	HeLa-S3	TCF7L2_C9B9_(2565)	USC	25554252		x
wgEncodeSydhTfbsHelas3Tcf7l2c9b92565UcdAlnRep2.bam	hg19	HeLa-S3	TCF7L2_C9B9_(2565)	USC	30616346		x
wgEncodeSydhTfbsHelas3Tr4StdAlnRep1.bam	hg19	HeLa-S3	TR4	USC	6346527		x
wgEncodeSydhTfbsHelas3Tr4StdAlnRep2.bam	hg19	HeLa-S3	TR4	USC	13211123		x
wgEncodeSydhTfbsHelas3Znf274UcdAlnRep1.bam	hg19	HeLa-S3	ZNF274	USC	11815232		x
wgEncodeSydhTfbsHelas3Znf274UcdAlnRep2.bam	hg19	HeLa-S3	ZNF274	USC	17730872		x
wgEncodeUwHistoneHelas3H3k27me3StdAlnRep1.bam	hg19	HeLa-S3	H3K27me3	UW	11959922		x
wgEncodeUwHistoneHelas3H3k27me3StdAlnRep2.bam	hg19	HeLa-S3	H3K27me3	UW	12983963		x
wgEncodeUwHistoneHelas3H3k36me3StdAlnRep1.bam	hg19	HeLa-S3	H3K36me3	UW	14085376		x
wgEncodeUwHistoneHelas3H3k36me3StdAlnRep2.bam	hg19	HeLa-S3	H3K36me3	UW	14950225		x
wgEncodeUwHistoneHelas3H3k4me3StdAlnRep1.bam	hg19	HeLa-S3	H3K4me3	UW	11927832		x
wgEncodeUwHistoneHelas3H3k4me3StdAlnRep2.bam	hg19	HeLa-S3	H3K4me3	UW	14741696		x
wgEncodeUwHistoneHelas3InputStdAlnRep1.bam	hg19	HeLa-S3	Input	UW	14921520		x
wgEncodeUwTfbsHelas3CtcfStdAlnRep1.bam	hg19	HeLa-S3	CTCF	UW	8001988		x
wgEncodeUwTfbsHelas3CtcfStdAlnRep2.bam	hg19	HeLa-S3	CTCF	UW	9556035		x
wgEncodeUwTfbsHelas3InputStdAlnRep1.bam	hg19	HeLa-S3	Input	UW	5890251		x
wgEncodeSydhTfbsHelas3Brg1IggmusAlnRep1.bam	hg19	HeLa-S3	Brg1	Yale	8121466		x
wgEncodeSydhTfbsHelas3Brg1IggmusAlnRep2.bam	hg19	HeLa-S3	Brg1	Yale	8299131		x
wgEncodeSydhTfbsHelas3Brg1IggmusAlnRep3.bam	hg19	HeLa-S3	Brg1	Yale	7411202		x
wgEncodeSydhTfbsHelas3CfosStdAlnRep1.bam	hg19	HeLa-S3	c-Fos	Yale	6350767		x
wgEncodeSydhTfbsHelas3CfosStdAlnRep2.bam	hg19	HeLa-S3	c-Fos	Yale	5721640		x
wgEncodeSydhTfbsHelas3CmycStdAlnRep1.bam	hg19	HeLa-S3	c-Myc	Yale	6898269		x
wgEncodeSydhTfbsHelas3CmycStdAlnRep2.bam	hg19	HeLa-S3	c-Myc	Yale	9124616		x
wgEncodeSydhTfbsHelas3InputIfng30StdAlnRep1.bam	hg19	HeLa-S3	Input	Yale	22107040		x
wgEncodeSydhTfbsHelas3InputIggmusAlnRep1.bam	hg19	HeLa-S3	Input	Yale	13785982		x
wgEncodeSydhTfbsHelas3InputIggmusAlnRep2.bam	hg19	HeLa-S3	Input	Yale	14861723		x
wgEncodeSydhTfbsHelas3InputLargefragmentAlnRep1.bam	hg19	HeLa-S3	Input	Yale	8904523		x
wgEncodeSydhTfbsHelas3InputLargefragmentAlnRep2.bam	hg19	HeLa-S3	Input	Yale	11458661		x
wgEncodeSydhTfbsHelas3InputMnaseAlnRep1.bam	hg19	HeLa-S3	Input	Yale	11316229		x
wgEncodeSydhTfbsHelas3InputMnaseAlnRep2.bam	hg19	HeLa-S3	Input	Yale	12184777		x
wgEncodeSydhTfbsHelas3InputNakeddnaAlnRep1.bam	hg19	HeLa-S3	Input	Yale	15159244		x
wgEncodeSydhTfbsHelas3InputNakeddnaAlnRep2.bam	hg19	HeLa-S3	Input	Yale	10076922		x
wgEncodeSydhTfbsHelas3InputNakeddnaAlnRep3.bam	hg19	HeLa-S3	Input	Yale	9893139		x
wgEncodeSydhTfbsHelas3InputStdAlnRep1.bam	hg19	HeLa-S3	Input	Yale	28738563		x
wgEncodeSydhTfbsHelas3MaxStdAlnRep1.bam	hg19	HeLa-S3	Max	Yale	6904841		x
wgEncodeSydhTfbsHelas3MaxStdAlnRep2.bam	hg19	HeLa-S3	Max	Yale	6342256		x
wgEncodeSydhTfbsHelas3Pol2StdAlnRep1.bam	hg19	HeLa-S3	Pol2	Yale	7852176		x
wgEncodeSydhTfbsHelas3Pol2StdAlnRep2.bam	hg19	HeLa-S3	Pol2	Yale	10697090		x
wgEncodeSydhTfbsHelas3Pol2StdAlnRep3.bam	hg19	HeLa-S3	Pol2	Yale	10209929		x
wgEncodeSydhTfbsHelas3Stat1Ifng30StdAlnRep1.bam	hg19	HeLa-S3	STAT1	Yale	8386892		x
wgEncodeSydhTfbsHelas3Stat1Ifng30StdAlnRep2.bam	hg19	HeLa-S3	STAT1	Yale	15510562		x
wgEncodeBroadHistoneHepg2ControlStdAlnRep1.bam	hg19	HepG2	Input	Broad	1930884	x	x
wgEncodeBroadHistoneHepg2ControlStdAlnRep2.bam	hg19	HepG2	Input	Broad	9983747	x	x
wgEncodeBroadHistoneHepg2CtcfStdAlnRep1.bam	hg19	HepG2	CTCF	Broad	2362386		x
wgEncodeBroadHistoneHepg2CtcfStdAlnRep2.bam	hg19	HepG2	CTCF	Broad	14066393		x
wgEncodeBroadHistoneHepg2Ezh239875AlnRep1.bam	hg19	HepG2	EZH2_(39875)	Broad	18834902		x
wgEncodeBroadHistoneHepg2Ezh239875AlnRep2.bam	hg19	HepG2	EZH2_(39875)	Broad	43311867		x
wgEncodeBroadHistoneHepg2H2azStdAlnRep1.bam	hg19	HepG2	H2A.Z	Broad	27364816		x
wgEncodeBroadHistoneHepg2H2azStdAlnRep2.bam	hg19	HepG2	H2A.Z	Broad	29709448		x
wgEncodeBroadHistoneHepg2H3k04me1StdAlnRep1.bam	hg19	HepG2	H3K4me1	Broad	26095126		x
wgEncodeBroadHistoneHepg2H3k04me1StdAlnRep2.bam	hg19	HepG2	H3K4me1	Broad	26225486		x
wgEncodeBroadHistoneHepg2H3k09me3AlnRep1.bam	hg19	HepG2	H3K9me3	Broad	27545535		x
wgEncodeBroadHistoneHepg2H3k09me3AlnRep2.bam	hg19	HepG2	H3K9me3	Broad	4278307		x
wgEncodeBroadHistoneHepg2H3k27acStdAlnRep1.bam	hg19	HepG2	H3K27ac	Broad	5614446		x
wgEncodeBroadHistoneHepg2H3k27acStdAlnRep2.bam	hg19	HepG2	H3K27ac	Broad	8394482		x
wgEncodeBroadHistoneHepg2H3k27me3StdAlnRep1.bam	hg19	HepG2	H3K27me3	Broad	23689592	x	x
wgEncodeBroadHistoneHepg2H3k27me3StdAlnRep2.bam	hg19	HepG2	H3K27me3	Broad	1141350		x
wgEncodeBroadHistoneHepg2H3k36me3StdAlnRep1.bam	hg19	HepG2	H3K36me3	Broad	5639774		x
wgEncodeBroadHistoneHepg2H3k36me3StdAlnRep2.bam	hg19	HepG2	H3K36me3	Broad	13715892		x
wgEncodeBroadHistoneHepg2H3k4me2StdAlnRep1.bam	hg19	HepG2	H3K4me2	Broad	4773679		x
wgEncodeBroadHistoneHepg2H3k4me2StdAlnRep2.bam	hg19	HepG2	H3K4me2	Broad	13010781		x
wgEncodeBroadHistoneHepg2H3k4me3StdAlnRep1.bam	hg19	HepG2	H3K4me3	Broad	8969965		x
wgEncodeBroadHistoneHepg2H3k4me3StdAlnRep2.bam	hg19	HepG2	H3K4me3	Broad	9650808		x
wgEncodeBroadHistoneHepg2H3k79me2StdAlnRep1.bam	hg19	HepG2	H3K79me2	Broad	27660604		x
wgEncodeBroadHistoneHepg2H3k79me2StdAlnRep2.bam	hg19	HepG2	H3K79me2	Broad	29105065		x
wgEncodeBroadHistoneHepg2H3k9acStdAlnRep1.bam	hg19	HepG2	H3K9ac	Broad	18511340		x
wgEncodeBroadHistoneHepg2H3k9acStdAlnRep2.bam	hg19	HepG2	H3K9ac	Broad	6914118		x
wgEncodeBroadHistoneHepg2H4k20me1StdAlnRep1.bam	hg19	HepG2	H4K20me1	Broad	18470383		x
wgEncodeBroadHistoneHepg2H4k20me1StdAlnRep2.bam	hg19	HepG2	H4K20me1	Broad	9554025		x
wgEncodeHaibTfbsHepg2Atf3V0416101AlnRep1.bam	hg19	HepG2	ATF3	HudsonAlpha	18808961		x
wgEncodeHaibTfbsHepg2Atf3V0416101AlnRep2.bam	hg19	HepG2	ATF3	HudsonAlpha	23811892		x
wgEncodeHaibTfbsHepg2Bhlhe40V0416101AlnRep1.bam	hg19	HepG2	BHLHE40	HudsonAlpha	26506924		x
wgEncodeHaibTfbsHepg2Bhlhe40V0416101AlnRep2.bam	hg19	HepG2	BHLHE40	HudsonAlpha	20671118		x
wgEncodeHaibTfbsHepg2Cebpbsc150V0416101AlnRep1.bam	hg19	HepG2	CEBPB_(SC-150)	HudsonAlpha	14648915		x
wgEncodeHaibTfbsHepg2Cebpbsc150V0416101AlnRep2.bam	hg19	HepG2	CEBPB_(SC-150)	HudsonAlpha	18639179		x
wgEncodeHaibTfbsHepg2Cebpdsc636V0416101AlnRep1.bam	hg19	HepG2	CEBPD_(SC-636)	HudsonAlpha	7682759		x
wgEncodeHaibTfbsHepg2Cebpdsc636V0416101AlnRep2.bam	hg19	HepG2	CEBPD_(SC-636)	HudsonAlpha	21194429		x
wgEncodeHaibTfbsHepg2Ctcfsc5916V0416101AlnRep1.bam	hg19	HepG2	CTCF_(SC-5916)	HudsonAlpha	2309206		x
wgEncodeHaibTfbsHepg2Ctcfsc5916V0416101AlnRep2.bam	hg19	HepG2	CTCF_(SC-5916)	HudsonAlpha	27187693		x
wgEncodeHaibTfbsHepg2Elf1sc631V0416101AlnRep1.bam	hg19	HepG2	ELF1_(SC-631)	HudsonAlpha	19082095		x
wgEncodeHaibTfbsHepg2Elf1sc631V0416101AlnRep2.bam	hg19	HepG2	ELF1_(SC-631)	HudsonAlpha	17540024		x
wgEncodeHaibTfbsHepg2Fosl2V0416101AlnRep1.bam	hg19	HepG2	FOSL2	HudsonAlpha	33790698		x
wgEncodeHaibTfbsHepg2Fosl2V0416101AlnRep2.bam	hg19	HepG2	FOSL2	HudsonAlpha	15899952		x
wgEncodeHaibTfbsHepg2Foxa1sc101058V0416101AlnRep1.bam	hg19	HepG2	FOXA1_(SC-101058)	HudsonAlpha	25879836		x
wgEncodeHaibTfbsHepg2Foxa1sc101058V0416101AlnRep2.bam	hg19	HepG2	FOXA1_(SC-101058)	HudsonAlpha	10373293		x
wgEncodeHaibTfbsHepg2Foxa1sc6553V0416101AlnRep1.bam	hg19	HepG2	FOXA1_(SC-6553)	HudsonAlpha	23199632		x
wgEncodeHaibTfbsHepg2Foxa1sc6553V0416101AlnRep2.bam	hg19	HepG2	FOXA1_(SC-6553)	HudsonAlpha	16964446		x
wgEncodeHaibTfbsHepg2Foxa2sc6554V0416101AlnRep1.bam	hg19	HepG2	FOXA2_(SC-6554)	HudsonAlpha	14963020		x
wgEncodeHaibTfbsHepg2Foxa2sc6554V0416101AlnRep2.bam	hg19	HepG2	FOXA2_(SC-6554)	HudsonAlpha	30254632		x
wgEncodeHaibTfbsHepg2GabpPcr2xAlnRep1.bam	hg19	HepG2	GABP	HudsonAlpha	37480376		x
wgEncodeHaibTfbsHepg2GabpPcr2xAlnRep2.bam	hg19	HepG2	GABP	HudsonAlpha	39831369		x
wgEncodeHaibTfbsHepg2Hdac2sc6296V0416101AlnRep1.bam	hg19	HepG2	HDAC2_(SC-6296)	HudsonAlpha	27202134		x
wgEncodeHaibTfbsHepg2Hdac2sc6296V0416101AlnRep2.bam	hg19	HepG2	HDAC2_(SC-6296)	HudsonAlpha	3836075		x
wgEncodeHaibTfbsHepg2Hey1V0416101AlnRep1.bam	hg19	HepG2	HEY1	HudsonAlpha	11092563		x
wgEncodeHaibTfbsHepg2Hey1V0416101AlnRep2.bam	hg19	HepG2	HEY1	HudsonAlpha	31531705		x
wgEncodeHaibTfbsHepg2Hnf4asc8987V0416101AlnRep1.bam	hg19	HepG2	HNF4A_(SC-8987)	HudsonAlpha	12966038		x
wgEncodeHaibTfbsHepg2Hnf4asc8987V0416101AlnRep2.bam	hg19	HepG2	HNF4A_(SC-8987)	HudsonAlpha	9224735		x
wgEncodeHaibTfbsHepg2Hnf4gsc6558V0416101AlnRep1.bam	hg19	HepG2	HNF4G_(SC-6558)	HudsonAlpha	26075175		x
wgEncodeHaibTfbsHepg2Hnf4gsc6558V0416101AlnRep2.bam	hg19	HepG2	HNF4G_(SC-6558)	HudsonAlpha	22251289		x
wgEncodeHaibTfbsHepg2JundPcr1xAlnRep1.bam	hg19	HepG2	JunD	HudsonAlpha	3826306		x
wgEncodeHaibTfbsHepg2JundPcr1xAlnRep2.bam	hg19	HepG2	JunD	HudsonAlpha	27809415		x
wgEncodeHaibTfbsHepg2Mbd4sc271530V0422111AlnRep1.bam	hg19	HepG2	MBD4_(SC-271530)	HudsonAlpha	34758611		x
wgEncodeHaibTfbsHepg2Mbd4sc271530V0422111AlnRep2.bam	hg19	HepG2	MBD4_(SC-271530)	HudsonAlpha	42807450		x
wgEncodeHaibTfbsHepg2Mybl2sc81192V0422111AlnRep1.bam	hg19	HepG2	MYBL2_(SC-81192)	HudsonAlpha	37938242		x
wgEncodeHaibTfbsHepg2Mybl2sc81192V0422111AlnRep2.bam	hg19	HepG2	MYBL2_(SC-81192)	HudsonAlpha	23597019		x
wgEncodeHaibTfbsHepg2Nficsc81335V0422111AlnRep1.bam	hg19	HepG2	NFIC_(SC-81335)	HudsonAlpha	34560597		x
wgEncodeHaibTfbsHepg2Nficsc81335V0422111AlnRep2.bam	hg19	HepG2	NFIC_(SC-81335)	HudsonAlpha	30940084		x
wgEncodeHaibTfbsHepg2NrsfPcr2xAlnRep1.bam	hg19	HepG2	NRSF	HudsonAlpha	16853626		x
wgEncodeHaibTfbsHepg2NrsfPcr2xAlnRep2.bam	hg19	HepG2	NRSF	HudsonAlpha	19701557		x
wgEncodeHaibTfbsHepg2NrsfV0416101AlnRep1.bam	hg19	HepG2	NRSF	HudsonAlpha	19818584		x
wgEncodeHaibTfbsHepg2NrsfV0416101AlnRep2V2.bam	hg19	HepG2	NRSF	HudsonAlpha	31319060		x
wgEncodeHaibTfbsHepg2P300V0416101AlnRep1.bam	hg19	HepG2	p300	HudsonAlpha	22063895		x
wgEncodeHaibTfbsHepg2P300V0416101AlnRep2.bam	hg19	HepG2	p300	HudsonAlpha	23833999		x
wgEncodeHaibTfbsHepg2Pol24h8V0416102AlnRep1.bam	hg19	HepG2	Pol2-4H8	HudsonAlpha	10757103		x
wgEncodeHaibTfbsHepg2Pol24h8V0416102AlnRep2V2.bam	hg19	HepG2	Pol2-4H8	HudsonAlpha	20510112		x
wgEncodeHaibTfbsHepg2Pol2Pcr2xAlnRep1.bam	hg19	HepG2	Pol2	HudsonAlpha	16428119		x
wgEncodeHaibTfbsHepg2Pol2Pcr2xAlnRep2.bam	hg19	HepG2	Pol2	HudsonAlpha	25343364		x
wgEncodeHaibTfbsHepg2Rad21V0416101AlnRep1.bam	hg19	HepG2	Rad21	HudsonAlpha	23557075		x
wgEncodeHaibTfbsHepg2Rad21V0416101AlnRep2.bam	hg19	HepG2	Rad21	HudsonAlpha	25897496		x
wgEncodeHaibTfbsHepg2RxlchPcr1xAlnRep1.bam	hg19	HepG2	RevXlinkChromatin	HudsonAlpha	20537395		x
wgEncodeHaibTfbsHepg2RxlchPcr1xAlnRep2.bam	hg19	HepG2	RevXlinkChromatin	HudsonAlpha	29128576		x
wgEncodeHaibTfbsHepg2RxlchPcr1xAlnRep3.bam	hg19	HepG2	RevXlinkChromatin	HudsonAlpha	26676629		x
wgEncodeHaibTfbsHepg2RxlchPcr1xAlnRep4.bam	hg19	HepG2	RevXlinkChromatin	HudsonAlpha	38244888		x
wgEncodeHaibTfbsHepg2RxlchPcr2xAlnRep1.bam	hg19	HepG2	RevXlinkChromatin	HudsonAlpha	21413293		x
wgEncodeHaibTfbsHepg2RxlchPcr2xAlnRep2.bam	hg19	HepG2	RevXlinkChromatin	HudsonAlpha	18123359		x
wgEncodeHaibTfbsHepg2RxlchV0416101AlnRep1.bam	hg19	HepG2	RevXlinkChromatin	HudsonAlpha	25988245		x
wgEncodeHaibTfbsHepg2RxlchV0416101AlnRep2.bam	hg19	HepG2	RevXlinkChromatin	HudsonAlpha	27090991		x
wgEncodeHaibTfbsHepg2RxlchV0422111AlnRep1V2.bam	hg19	HepG2	RevXlinkChromatin	HudsonAlpha	10077814		x
wgEncodeHaibTfbsHepg2RxraPcr1xAlnRep1.bam	hg19	HepG2	RXRA	HudsonAlpha	10797902		x
wgEncodeHaibTfbsHepg2RxraPcr1xAlnRep2.bam	hg19	HepG2	RXRA	HudsonAlpha	19556801		x
wgEncodeHaibTfbsHepg2Sin3ak20Pcr1xAlnRep1.bam	hg19	HepG2	Sin3Ak-20	HudsonAlpha	16212892		x
wgEncodeHaibTfbsHepg2Sin3ak20Pcr1xAlnRep2.bam	hg19	HepG2	Sin3Ak-20	HudsonAlpha	29118395		x
wgEncodeHaibTfbsHepg2Sp1Pcr1xAlnRep1.bam	hg19	HepG2	SP1	HudsonAlpha	31867471		x
wgEncodeHaibTfbsHepg2Sp1Pcr1xAlnRep2.bam	hg19	HepG2	SP1	HudsonAlpha	11231753		x
wgEncodeHaibTfbsHepg2Sp2V0422111AlnRep1.bam	hg19	HepG2	SP2_(SC-643)	HudsonAlpha	7952075		x
wgEncodeHaibTfbsHepg2Sp2V0422111AlnRep2.bam	hg19	HepG2	SP2_(SC-643)	HudsonAlpha	5518217		x
wgEncodeHaibTfbsHepg2SrfV0416101AlnRep1.bam	hg19	HepG2	SRF	HudsonAlpha	21749191		x
wgEncodeHaibTfbsHepg2SrfV0416101AlnRep2.bam	hg19	HepG2	SRF	HudsonAlpha	25239327		x
wgEncodeHaibTfbsHepg2Taf1Pcr2xAlnRep1.bam	hg19	HepG2	TAF1	HudsonAlpha	22191945		x
wgEncodeHaibTfbsHepg2Taf1Pcr2xAlnRep2.bam	hg19	HepG2	TAF1	HudsonAlpha	19436060		x
wgEncodeHaibTfbsHepg2Tcf12Pcr1xAlnRep1.bam	hg19	HepG2	TCF12	HudsonAlpha	12297249		x
wgEncodeHaibTfbsHepg2Tcf12Pcr1xAlnRep2.bam	hg19	HepG2	TCF12	HudsonAlpha	25263267		x
wgEncodeHaibTfbsHepg2Tead4sc101184V0422111AlnRep1.bam	hg19	HepG2	TEAD4_(SC-101184)	HudsonAlpha	36852792		x
wgEncodeHaibTfbsHepg2Tead4sc101184V0422111AlnRep2.bam	hg19	HepG2	TEAD4_(SC-101184)	HudsonAlpha	5791500		x
wgEncodeHaibTfbsHepg2Usf1Pcr1xAlnRep1.bam	hg19	HepG2	USF-1	HudsonAlpha	21141255		x
wgEncodeHaibTfbsHepg2Usf1Pcr1xAlnRep2.bam	hg19	HepG2	USF-1	HudsonAlpha	30762838		x
wgEncodeHaibTfbsHepg2Yy1sc281V0416101AlnRep1.bam	hg19	HepG2	YY1_(SC-281)	HudsonAlpha	17615291		x
wgEncodeHaibTfbsHepg2Yy1sc281V0416101AlnRep2.bam	hg19	HepG2	YY1_(SC-281)	HudsonAlpha	16464901		x
wgEncodeHaibTfbsHepg2Zbtb33Pcr1xAlnRep1.bam	hg19	HepG2	ZBTB33	HudsonAlpha	16703925		x
wgEncodeHaibTfbsHepg2Zbtb33Pcr1xAlnRep2.bam	hg19	HepG2	ZBTB33	HudsonAlpha	20718037		x
wgEncodeHaibTfbsHepg2Zbtb33V0416101AlnRep1.bam	hg19	HepG2	ZBTB33	HudsonAlpha	17039006		x
wgEncodeHaibTfbsHepg2Zbtb33V0416101AlnRep2.bam	hg19	HepG2	ZBTB33	HudsonAlpha	20544585		x
wgEncodeHaibTfbsHepg2Zbtb7aV0416101AlnRep1.bam	hg19	HepG2	ZBTB7A_(SC-34508)	HudsonAlpha	17655502		x
wgEncodeHaibTfbsHepg2Zbtb7aV0416101AlnRep2.bam	hg19	HepG2	ZBTB7A_(SC-34508)	HudsonAlpha	29104061		x
wgEncodeSydhTfbsHepg2Arid3anb100279IggrabAlnRep1.bam	hg19	HepG2	ARID3A_(NB100-279)	Stanford	19625392		x
wgEncodeSydhTfbsHepg2Arid3anb100279IggrabAlnRep2.bam	hg19	HepG2	ARID3A_(NB100-279)	Stanford	19129830		x
wgEncodeSydhTfbsHepg2Bhlhe40cIggrabAlnRep1.bam	hg19	HepG2	BHLHE40_(NB100-1800)	Stanford	13418285		x
wgEncodeSydhTfbsHepg2Bhlhe40cIggrabAlnRep2.bam	hg19	HepG2	BHLHE40_(NB100-1800)	Stanford	21075656		x
wgEncodeSydhTfbsHepg2Brca1a300IggrabAlnRep1.bam	hg19	HepG2	BRCA1_(A300-000A)	Stanford	13965662		x
wgEncodeSydhTfbsHepg2Brca1a300IggrabAlnRep2.bam	hg19	HepG2	BRCA1_(A300-000A)	Stanford	19743574		x
wgEncodeSydhTfbsHepg2CebpbForsklnStdAlnRep1.bam	hg19	HepG2	CEBPB	Stanford	8820716		x
wgEncodeSydhTfbsHepg2CebpbForsklnStdAlnRep2.bam	hg19	HepG2	CEBPB	Stanford	5770959		x
wgEncodeSydhTfbsHepg2CebpbIggrabAlnRep1.bam	hg19	HepG2	CEBPB	Stanford	13352615		x
wgEncodeSydhTfbsHepg2CebpbIggrabAlnRep2.bam	hg19	HepG2	CEBPB	Stanford	16461337		x
wgEncodeSydhTfbsHepg2CebpzIggrabAlnRep1.bam	hg19	HepG2	CEBPZ	Stanford	23568942		x
wgEncodeSydhTfbsHepg2CebpzIggrabAlnRep2.bam	hg19	HepG2	CEBPZ	Stanford	28222046		x
wgEncodeSydhTfbsHepg2Chd2ab68301IggrabAlnRep1.bam	hg19	HepG2	CHD2_(AB68301)	Stanford	14864911		x
wgEncodeSydhTfbsHepg2Chd2ab68301IggrabAlnRep2.bam	hg19	HepG2	CHD2_(AB68301)	Stanford	13718510		x
wgEncodeSydhTfbsHepg2CjunIggrabAlnRep1.bam	hg19	HepG2	c-Jun	Stanford	14514351		x
wgEncodeSydhTfbsHepg2CjunIggrabAlnRep2.bam	hg19	HepG2	c-Jun	Stanford	15487953		x
wgEncodeSydhTfbsHepg2Corestsc30189IggrabAlnRep1.bam	hg19	HepG2	COREST_(sc-30189)	Stanford	22880202		x
wgEncodeSydhTfbsHepg2Corestsc30189IggrabAlnRep2.bam	hg19	HepG2	COREST_(sc-30189)	Stanford	22897650		x
wgEncodeSydhTfbsHepg2ErraForsklnStdAlnRep1.bam	hg19	HepG2	ERRA	Stanford	9152696		x
wgEncodeSydhTfbsHepg2ErraForsklnStdAlnRep2.bam	hg19	HepG2	ERRA	Stanford	4390905		x
wgEncodeSydhTfbsHepg2Grp20ForsklnStdAlnRep1.bam	hg19	HepG2	GRp20	Stanford	6485244		x
wgEncodeSydhTfbsHepg2Grp20ForsklnStdAlnRep2.bam	hg19	HepG2	GRp20	Stanford	6455353		x
wgEncodeSydhTfbsHepg2Hnf4aForsklnStdAlnRep1.bam	hg19	HepG2	HNF4A	Stanford	6191625		x
wgEncodeSydhTfbsHepg2Hnf4aForsklnStdAlnRep2.bam	hg19	HepG2	HNF4A	Stanford	8005387		x
wgEncodeSydhTfbsHepg2Hsf1ForsklnStdAlnRep1.bam	hg19	HepG2	HSF1	Stanford	6310038		x
wgEncodeSydhTfbsHepg2Hsf1ForsklnStdAlnRep2.bam	hg19	HepG2	HSF1	Stanford	4818938		x
wgEncodeSydhTfbsHepg2InputForsklnStdAlnRep1.bam	hg19	HepG2	Input	Stanford	5365615		x
wgEncodeSydhTfbsHepg2InputForsklnStdAlnRep2.bam	hg19	HepG2	Input	Stanford	5846104		x
wgEncodeSydhTfbsHepg2InputIggrabAln.bam	hg19	HepG2	Input	Stanford	29642517		x
wgEncodeSydhTfbsHepg2InputInslnStdAlnRep1.bam	hg19	HepG2	Input	Stanford	3698342		x
wgEncodeSydhTfbsHepg2InputInslnStdAlnRep2.bam	hg19	HepG2	Input	Stanford	3683152		x
wgEncodeSydhTfbsHepg2Irf3IggrabAlnRep1.bam	hg19	HepG2	IRF3	Stanford	14678863		x
wgEncodeSydhTfbsHepg2Irf3IggrabAlnRep2.bam	hg19	HepG2	IRF3	Stanford	14601619		x
wgEncodeSydhTfbsHepg2JundIggrabAlnRep1.bam	hg19	HepG2	JunD	Stanford	16090226		x
wgEncodeSydhTfbsHepg2JundIggrabAlnRep2.bam	hg19	HepG2	JunD	Stanford	14615892		x
wgEncodeSydhTfbsHepg2Maffm8194IggrabAlnRep1.bam	hg19	HepG2	MafF_(M8194)	Stanford	20007923		x
wgEncodeSydhTfbsHepg2Maffm8194IggrabAlnRep2.bam	hg19	HepG2	MafF_(M8194)	Stanford	10280949		x
wgEncodeSydhTfbsHepg2Mafkab50322IggrabAlnRep1.bam	hg19	HepG2	MafK_(ab50322)	Stanford	26843330		x
wgEncodeSydhTfbsHepg2Mafkab50322IggrabAlnRep2.bam	hg19	HepG2	MafK_(ab50322)	Stanford	27234240		x
wgEncodeSydhTfbsHepg2Mafksc477IggrabAlnRep1.bam	hg19	HepG2	MafK_(SC-477)	Stanford	21955740		x
wgEncodeSydhTfbsHepg2Mafksc477IggrabAlnRep2.bam	hg19	HepG2	MafK_(SC-477)	Stanford	22328156		x
wgEncodeSydhTfbsHepg2MaxIggrabAlnRep1.bam	hg19	HepG2	Max	Stanford	18932180		x
wgEncodeSydhTfbsHepg2MaxIggrabAlnRep2.bam	hg19	HepG2	Max	Stanford	15640694		x
wgEncodeSydhTfbsHepg2Mazab85725IggrabAlnRep1.bam	hg19	HepG2	MAZ_(ab85725)	Stanford	21231059		x
wgEncodeSydhTfbsHepg2Mazab85725IggrabAlnRep2.bam	hg19	HepG2	MAZ_(ab85725)	Stanford	22720588		x
wgEncodeSydhTfbsHepg2Nrf1IggrabAlnRep1.bam	hg19	HepG2	Nrf1	Stanford	15307097		x
wgEncodeSydhTfbsHepg2Nrf1IggrabAlnRep2.bam	hg19	HepG2	Nrf1	Stanford	15073952		x
wgEncodeSydhTfbsHepg2P300sc582IggrabAlnRep1.bam	hg19	HepG2	p300_(SC-584)	Stanford	16454370		x
wgEncodeSydhTfbsHepg2P300sc582IggrabAlnRep2.bam	hg19	HepG2	p300_(SC-584)	Stanford	19590358		x
wgEncodeSydhTfbsHepg2Pgc1aForsklnStdAlnRep1.bam	hg19	HepG2	PGC1A	Stanford	8474928		x
wgEncodeSydhTfbsHepg2Pgc1aForsklnStdAlnRep2.bam	hg19	HepG2	PGC1A	Stanford	5301175		x
wgEncodeSydhTfbsHepg2Pol2ForsklnStdAlnRep1.bam	hg19	HepG2	Pol2	Stanford	6643554		x
wgEncodeSydhTfbsHepg2Pol2ForsklnStdAlnRep2.bam	hg19	HepG2	Pol2	Stanford	3682127		x
wgEncodeSydhTfbsHepg2Pol2IggrabAlnRep1.bam	hg19	HepG2	Pol2	Stanford	12488748		x
wgEncodeSydhTfbsHepg2Pol2IggrabAlnRep2.bam	hg19	HepG2	Pol2	Stanford	15768608		x
wgEncodeSydhTfbsHepg2Pol2s2IggrabAlnRep1.bam	hg19	HepG2	Pol2(phosphoS2)	Stanford	16975759		x
wgEncodeSydhTfbsHepg2Pol2s2IggrabAlnRep2.bam	hg19	HepG2	Pol2(phosphoS2)	Stanford	21065291		x
wgEncodeSydhTfbsHepg2Rad21IggrabAlnRep1.bam	hg19	HepG2	Rad21	Stanford	16268009		x
wgEncodeSydhTfbsHepg2Rad21IggrabAlnRep2.bam	hg19	HepG2	Rad21	Stanford	15041838		x
wgEncodeSydhTfbsHepg2Rfx5200401194IggrabAlnRep1.bam	hg19	HepG2	RFX5_(200-401-194)	Stanford	20982286		x
wgEncodeSydhTfbsHepg2Rfx5200401194IggrabAlnRep2.bam	hg19	HepG2	RFX5_(200-401-194)	Stanford	18620280		x
wgEncodeSydhTfbsHepg2Smc3ab9263IggrabAlnRep1.bam	hg19	HepG2	SMC3_(ab9263)	Stanford	21324398		x
wgEncodeSydhTfbsHepg2Smc3ab9263IggrabAlnRep2.bam	hg19	HepG2	SMC3_(ab9263)	Stanford	18480123		x
wgEncodeSydhTfbsHepg2Srebp1InslnStdAlnRep1.bam	hg19	HepG2	SREBP1	Stanford	4105725		x
wgEncodeSydhTfbsHepg2Srebp1InslnStdAlnRep2.bam	hg19	HepG2	SREBP1	Stanford	3549722		x
wgEncodeSydhTfbsHepg2Srebp1InslnStdAlnRep3.bam	hg19	HepG2	SREBP1	Stanford	3555896		x
wgEncodeSydhTfbsHepg2TbpIggrabAlnRep1.bam	hg19	HepG2	TBP	Stanford	14584565		x
wgEncodeSydhTfbsHepg2TbpIggrabAlnRep2.bam	hg19	HepG2	TBP	Stanford	14759563		x
wgEncodeSydhTfbsHepg2Usf2IggrabAlnRep1.bam	hg19	HepG2	USF2	Stanford	14968251		x
wgEncodeSydhTfbsHepg2Usf2IggrabAlnRep2.bam	hg19	HepG2	USF2	Stanford	19221030		x
wgEncodeSydhTfbsHepg2InputUcdAlnRep1.bam	hg19	HepG2	Input	USC	21958599		x
wgEncodeSydhTfbsHepg2Tcf7l2UcdAlnRep1.bam	hg19	HepG2	TCF7L2	USC	21897985		x
wgEncodeSydhTfbsHepg2Tcf7l2UcdAlnRep2.bam	hg19	HepG2	TCF7L2	USC	20426391		x
wgEncodeSydhTfbsHepg2Tr4UcdAlnRep1.bam	hg19	HepG2	TR4	USC	10404771		x
wgEncodeSydhTfbsHepg2Tr4UcdAlnRep2.bam	hg19	HepG2	TR4	USC	12924646		x
wgEncodeSydhTfbsHepg2Znf274UcdAlnRep1.bam	hg19	HepG2	ZNF274	USC	6765891		x
wgEncodeSydhTfbsHepg2Znf274UcdAlnRep2.bam	hg19	HepG2	ZNF274	USC	17850329		x
wgEncodeUwHistoneHepg2H3k27me3StdAlnRep1.bam	hg19	HepG2	H3K27me3	UW	8268261		x
wgEncodeUwHistoneHepg2H3k27me3StdAlnRep2.bam	hg19	HepG2	H3K27me3	UW	11030142		x
wgEncodeUwHistoneHepg2H3k36me3StdAlnRep1.bam	hg19	HepG2	H3K36me3	UW	14770170		x
wgEncodeUwHistoneHepg2H3k36me3StdAlnRep2.bam	hg19	HepG2	H3K36me3	UW	15333032		x
wgEncodeUwHistoneHepg2H3k4me3StdAlnRep1.bam	hg19	HepG2	H3K4me3	UW	13560090		x
wgEncodeUwHistoneHepg2H3k4me3StdAlnRep2.bam	hg19	HepG2	H3K4me3	UW	13748124		x
wgEncodeUwHistoneHepg2InputStdAlnRep1.bam	hg19	HepG2	Input	UW	14656023		x
wgEncodeUwTfbsHepg2CtcfStdAlnRep1.bam	hg19	HepG2	CTCF	UW	11609599		x
wgEncodeUwTfbsHepg2CtcfStdAlnRep2.bam	hg19	HepG2	CTCF	UW	14165807		x
wgEncodeUwTfbsHepg2InputStdAlnRep1.bam	hg19	HepG2	Input	UW	14656023		x
wgEncodeSydhTfbsHepg2InputPravastStdAlnRep1.bam	hg19	HepG2	Input	Yale	1611938		x
wgEncodeSydhTfbsHepg2InputPravastStdAlnRep2.bam	hg19	HepG2	Input	Yale	3601989		x
wgEncodeSydhTfbsHepg2InputPravastStdAlnRep3.bam	hg19	HepG2	Input	Yale	5201661		x
wgEncodeSydhTfbsHepg2Pol2PravastStdAlnRep1.bam	hg19	HepG2	Pol2	Yale	1889507		x
wgEncodeSydhTfbsHepg2Pol2PravastStdAlnRep2.bam	hg19	HepG2	Pol2	Yale	4314658		x
wgEncodeSydhTfbsHepg2Pol2PravastStdAlnRep3.bam	hg19	HepG2	Pol2	Yale	5132372		x
wgEncodeSydhTfbsHepg2Srebp1PravastStdAlnRep1.bam	hg19	HepG2	SREBP1	Yale	2779568		x
wgEncodeSydhTfbsHepg2Srebp1PravastStdAlnRep2.bam	hg19	HepG2	SREBP1	Yale	4222427		x
wgEncodeSydhTfbsHepg2Srebp1PravastStdAlnRep3.bam	hg19	HepG2	SREBP1	Yale	5638455		x
wgEncodeSydhTfbsHepg2Srebp2PravastStdAlnRep1.bam	hg19	HepG2	SREBP2	Yale	2339555		x
wgEncodeSydhTfbsHepg2Srebp2PravastStdAlnRep2.bam	hg19	HepG2	SREBP2	Yale	3864588		x
wgEncodeSydhTfbsHepg2Srebp2PravastStdAlnRep3.bam	hg19	HepG2	SREBP2	Yale	5177842		x
wgEncodeUwHistoneHffH3k04me3StdAlnRep1.bam	hg19	HFF	H3K4me3	UW	18708595		x
wgEncodeUwHistoneHffInputStdAlnRep1.bam	hg19	HFF	Input	UW	17858234		x
wgEncodeUwTfbsHffCtcfStdAlnRep1.bam	hg19	HFF	CTCF	UW	14316866		x
wgEncodeUwTfbsHffInputStdAlnRep1.bam	hg19	HFF	Input	UW	17858234		x
wgEncodeUwHistoneHffmycH3k04me3StdAlnRep1.bam	hg19	HFF-Myc	H3K4me3	UW	14636368		x
wgEncodeUwHistoneHffmycH3k04me3StdAlnRep2.bam	hg19	HFF-Myc	H3K4me3	UW	16008656		x
wgEncodeUwHistoneHffmycInputStdAlnRep1.bam	hg19	HFF-Myc	Input	UW	20228674		x
wgEncodeUwTfbsHffmycCtcfStdAlnRep1.bam	hg19	HFF-Myc	CTCF	UW	15199457		x
wgEncodeUwTfbsHffmycCtcfStdAlnRep2.bam	hg19	HFF-Myc	CTCF	UW	20371849		x
wgEncodeUwTfbsHffmycInputStdAlnRep1.bam	hg19	HFF-Myc	Input	UW	20228674		x
wgEncodeUwHistoneHl60H3k4me3StdAlnRep1.bam	hg19	HL-60	H3K4me3	UW	9458569		x
wgEncodeUwHistoneHl60H3k4me3StdAlnRep2.bam	hg19	HL-60	H3K4me3	UW	11343773		x
wgEncodeUwHistoneHl60InputStdAlnRep1.bam	hg19	HL-60	Input	UW	13691593		x
wgEncodeUwTfbsHl60CtcfStdAlnRep1.bam	hg19	HL-60	CTCF	UW	6166199		x
wgEncodeUwTfbsHl60InputStdAlnRep1.bam	hg19	HL-60	Input	UW	13691593		x
wgEncodeBroadHistoneHmecControlStdAlnRep1.bam	hg19	HMEC	Input	Broad	6182212	x	x
wgEncodeBroadHistoneHmecControlStdAlnRep2.bam	hg19	HMEC	Input	Broad	13599817	x	x
wgEncodeBroadHistoneHmecCtcfStdAlnRep1.bam	hg19	HMEC	CTCF	Broad	3739715		x
wgEncodeBroadHistoneHmecCtcfStdAlnRep2.bam	hg19	HMEC	CTCF	Broad	14061351		x
wgEncodeBroadHistoneHmecEzh239875AlnRep1.bam	hg19	HMEC	EZH2_(39875)	Broad	25769716		x
wgEncodeBroadHistoneHmecEzh239875AlnRep2.bam	hg19	HMEC	EZH2_(39875)	Broad	30696330		x
wgEncodeBroadHistoneHmecH2azAlnRep1.bam	hg19	HMEC	H2A.Z	Broad	18211740		x
wgEncodeBroadHistoneHmecH2azAlnRep2.bam	hg19	HMEC	H2A.Z	Broad	15848238		x
wgEncodeBroadHistoneHmecH3k09me3AlnRep1.bam	hg19	HMEC	H3K9me3	Broad	17576		x
wgEncodeBroadHistoneHmecH3k09me3AlnRep2.bam	hg19	HMEC	H3K9me3	Broad	9264700		x
wgEncodeBroadHistoneHmecH3k27acStdAlnRep1.bam	hg19	HMEC	H3K27ac	Broad	13347474		x
wgEncodeBroadHistoneHmecH3k27acStdAlnRep2.bam	hg19	HMEC	H3K27ac	Broad	10567959		x
wgEncodeBroadHistoneHmecH3k27me3StdAlnRep1.bam	hg19	HMEC	H3K27me3	Broad	6475592		x
wgEncodeBroadHistoneHmecH3k27me3StdAlnRep2.bam	hg19	HMEC	H3K27me3	Broad	10059401		x
wgEncodeBroadHistoneHmecH3k36me3StdAlnRep1.bam	hg19	HMEC	H3K36me3	Broad	11077966	x	x
wgEncodeBroadHistoneHmecH3k36me3StdAlnRep2.bam	hg19	HMEC	H3K36me3	Broad	5500851		x
wgEncodeBroadHistoneHmecH3k4me1StdAlnRep1.bam	hg19	HMEC	H3K4me1	Broad	17383731		x
wgEncodeBroadHistoneHmecH3k4me1StdAlnRep2.bam	hg19	HMEC	H3K4me1	Broad	18901703		x
wgEncodeBroadHistoneHmecH3k4me2StdAlnRep1.bam	hg19	HMEC	H3K4me2	Broad	19365481		x
wgEncodeBroadHistoneHmecH3k4me2StdAlnRep2.bam	hg19	HMEC	H3K4me2	Broad	11193972		x
wgEncodeBroadHistoneHmecH3k4me3StdAlnRep1.bam	hg19	HMEC	H3K4me3	Broad	4258794		x
wgEncodeBroadHistoneHmecH3k4me3StdAlnRep2.bam	hg19	HMEC	H3K4me3	Broad	13597832		x
wgEncodeBroadHistoneHmecH3k79me2AlnRep1.bam	hg19	HMEC	H3K79me2	Broad	21864889		x
wgEncodeBroadHistoneHmecH3k79me2AlnRep2.bam	hg19	HMEC	H3K79me2	Broad	26900338		x
wgEncodeBroadHistoneHmecH3k9acStdAlnRep1.bam	hg19	HMEC	H3K9ac	Broad	10557157		x
wgEncodeBroadHistoneHmecH3k9acStdAlnRep2.bam	hg19	HMEC	H3K9ac	Broad	11098872		x
wgEncodeBroadHistoneHmecH4k20me1StdAlnRep1.bam	hg19	HMEC	H4K20me1	Broad	15264505		x
wgEncodeBroadHistoneHmecH4k20me1StdAlnRep2.bam	hg19	HMEC	H4K20me1	Broad	3210562		x
wgEncodeUwHistoneHmecH3k27me3StdAlnRep1.bam	hg19	HMEC	H3K27me3	UW	16462869		x
wgEncodeUwHistoneHmecH3k4me3StdAlnRep1.bam	hg19	HMEC	H3K4me3	UW	16395106		x
wgEncodeUwHistoneHmecH3k4me3StdAlnRep2.bam	hg19	HMEC	H3K4me3	UW	22194979		x
wgEncodeUwHistoneHmecInputStdAlnRep1.bam	hg19	HMEC	Input	UW	14808838		x
wgEncodeUwTfbsHmecCtcfStdAlnRep1.bam	hg19	HMEC	CTCF	UW	17641580		x
wgEncodeUwTfbsHmecCtcfStdAlnRep2.bam	hg19	HMEC	CTCF	UW	15108770		x
wgEncodeUwTfbsHmecInputStdAlnRep1.bam	hg19	HMEC	Input	UW	14808838		x
wgEncodeUwHistoneHmfH3k4me3StdAlnRep1.bam	hg19	HMF	H3K4me3	UW	27526650		x
wgEncodeUwHistoneHmfH3k4me3StdAlnRep2.bam	hg19	HMF	H3K4me3	UW	24456031		x
wgEncodeUwHistoneHmfInputStdAlnRep1.bam	hg19	HMF	Input	UW	8720617		x
wgEncodeUwTfbsHmfCtcfStdAlnRep1.bam	hg19	HMF	CTCF	UW	9764834		x
wgEncodeUwTfbsHmfCtcfStdAlnRep2.bam	hg19	HMF	CTCF	UW	21481465		x
wgEncodeUwTfbsHmfInputStdAlnRep1.bam	hg19	HMF	Input	UW	8720617		x
wgEncodeUwHistoneHpafH3k4me3StdAlnRep1.bam	hg19	HPAF	H3K4me3	UW	25119646		x
wgEncodeUwHistoneHpafH3k4me3StdAlnRep2.bam	hg19	HPAF	H3K4me3	UW	26560840		x
wgEncodeUwHistoneHpafInputStdAlnRep1.bam	hg19	HPAF	Input	UW	20412883		x
wgEncodeUwTfbsHpafCtcfStdAlnRep1.bam	hg19	HPAF	CTCF	UW	27021265		x
wgEncodeUwTfbsHpafCtcfStdAlnRep2.bam	hg19	HPAF	CTCF	UW	27813170		x
wgEncodeUwTfbsHpafInputStdAlnRep1.bam	hg19	HPAF	Input	UW	20412883		x
wgEncodeUwHistoneHpfH3k4me3StdAlnRep1.bam	hg19	HPF	H3K4me3	UW	23094049		x
wgEncodeUwHistoneHpfH3k4me3StdAlnRep2.bam	hg19	HPF	H3K4me3	UW	19389602		x
wgEncodeUwHistoneHpfInputStdAlnRep1.bam	hg19	HPF	Input	UW	18540990		x
wgEncodeUwTfbsHpfCtcfStdAlnRep1.bam	hg19	HPF	CTCF	UW	21074336		x
wgEncodeUwTfbsHpfCtcfStdAlnRep2.bam	hg19	HPF	CTCF	UW	24317687		x
wgEncodeUwTfbsHpfInputStdAlnRep1.bam	hg19	HPF	Input	UW	18540990		x
wgEncodeUwHistoneHreH3k27me3StdAlnRep1.bam	hg19	HRE	H3K27me3	UW	18943900		x
wgEncodeUwHistoneHreH3k27me3StdAlnRep2.bam	hg19	HRE	H3K27me3	UW	11431669		x
wgEncodeUwHistoneHreH3k36me3StdAlnRep1.bam	hg19	HRE	H3K36me3	UW	13008424		x
wgEncodeUwHistoneHreH3k36me3StdAlnRep2.bam	hg19	HRE	H3K36me3	UW	14360274		x
wgEncodeUwHistoneHreH3k4me3StdAlnRep1.bam	hg19	HRE	H3K4me3	UW	13159743		x
wgEncodeUwHistoneHreH3k4me3StdAlnRep2.bam	hg19	HRE	H3K4me3	UW	14244339		x
wgEncodeUwHistoneHreInputStdAlnRep1.bam	hg19	HRE	Input	UW	15033946		x
wgEncodeUwTfbsHreCtcfStdAlnRep1.bam	hg19	HRE	CTCF	UW	9129844		x
wgEncodeUwTfbsHreCtcfStdAlnRep2.bam	hg19	HRE	CTCF	UW	16266911		x
wgEncodeUwTfbsHreInputStdAlnRep1.bam	hg19	HRE	Input	UW	15033946		x
wgEncodeUwHistoneHrpeInputStdAlnRep1.bam	hg19	HRPEpiC	Input	UW	18348314		x
wgEncodeUwHistoneHrpeH3k4me3StdAlnRep1.bam	hg19	HRPEpiC	H3K4me3	UW	27207681		x
wgEncodeUwHistoneHrpeH3k4me3StdAlnRep2.bam	hg19	HRPEpiC	H3K4me3	UW	25257408		x
wgEncodeUwTfbsHrpeCtcfStdAlnRep1.bam	hg19	HRPEpiC	CTCF	UW	25683072		x
wgEncodeUwTfbsHrpeCtcfStdAlnRep2.bam	hg19	HRPEpiC	CTCF	UW	15150972		x
wgEncodeUwTfbsHrpeInputStdAlnRep1.bam	hg19	HRPEpiC	Input	UW	18348314		x
wgEncodeBroadHistoneHsmmControlStdAlnRep1.bam	hg19	HSMM	Input	Broad	10319438	x	x
wgEncodeBroadHistoneHsmmControlStdAlnRep2.bam	hg19	HSMM	Input	Broad	11658304	x	x
wgEncodeBroadHistoneHsmmCtcfStdAlnRep1.bam	hg19	HSMM	CTCF	Broad	12844012		x
wgEncodeBroadHistoneHsmmCtcfStdAlnRep2.bam	hg19	HSMM	CTCF	Broad	1305441		x
wgEncodeBroadHistoneHsmmEzh239875AlnRep1.bam	hg19	HSMM	EZH2_(39875)	Broad	1110806		x
wgEncodeBroadHistoneHsmmEzh239875AlnRep2.bam	hg19	HSMM	EZH2_(39875)	Broad	21152038		x
wgEncodeBroadHistoneHsmmH2azStdAlnRep1.bam	hg19	HSMM	H2A.Z	Broad	16957558		x
wgEncodeBroadHistoneHsmmH2azStdAlnRep2.bam	hg19	HSMM	H2A.Z	Broad	18932423		x
wgEncodeBroadHistoneHsmmH3k27acStdAlnRep1.bam	hg19	HSMM	H3K27ac	Broad	11957919		x
wgEncodeBroadHistoneHsmmH3k27acStdAlnRep2.bam	hg19	HSMM	H3K27ac	Broad	13663390		x
wgEncodeBroadHistoneHsmmH3k27me3StdAlnRep1.bam	hg19	HSMM	H3K27me3	Broad	12036243		x
wgEncodeBroadHistoneHsmmH3k27me3StdAlnRep2.bam	hg19	HSMM	H3K27me3	Broad	11311069		x
wgEncodeBroadHistoneHsmmH3k36me3StdAlnRep1.bam	hg19	HSMM	H3K36me3	Broad	21202795		x
wgEncodeBroadHistoneHsmmH3k36me3StdAlnRep2.bam	hg19	HSMM	H3K36me3	Broad	2257329		x
wgEncodeBroadHistoneHsmmH3k4me1StdAlnRep1.bam	hg19	HSMM	H3K4me1	Broad	12248462	x	x
wgEncodeBroadHistoneHsmmH3k4me1StdAlnRep2.bam	hg19	HSMM	H3K4me1	Broad	9153726		x
wgEncodeBroadHistoneHsmmH3k4me2StdAlnRep1.bam	hg19	HSMM	H3K4me2	Broad	11481336		x
wgEncodeBroadHistoneHsmmH3k4me2StdAlnRep2.bam	hg19	HSMM	H3K4me2	Broad	21942443		x
wgEncodeBroadHistoneHsmmH3k4me3StdAlnRep1.bam	hg19	HSMM	H3K4me3	Broad	15447396		x
wgEncodeBroadHistoneHsmmH3k4me3StdAlnRep2.bam	hg19	HSMM	H3K4me3	Broad	9072301		x
wgEncodeBroadHistoneHsmmH3k79me2StdAlnRep1.bam	hg19	HSMM	H3K79me2	Broad	17144718		x
wgEncodeBroadHistoneHsmmH3k79me2StdAlnRep2.bam	hg19	HSMM	H3K79me2	Broad	12521748		x
wgEncodeBroadHistoneHsmmH3k9acStdAlnRep1.bam	hg19	HSMM	H3K9ac	Broad	10502564		x
wgEncodeBroadHistoneHsmmH3k9acStdAlnRep2.bam	hg19	HSMM	H3K9ac	Broad	10781048		x
wgEncodeBroadHistoneHsmmH3k9me3StdAlnRep1.bam	hg19	HSMM	H3K9me3	Broad	13895247		x
wgEncodeBroadHistoneHsmmH3k9me3StdAlnRep2.bam	hg19	HSMM	H3K9me3	Broad	10287901		x
wgEncodeBroadHistoneHsmmH4k20me1StdAlnRep1.bam	hg19	HSMM	H4K20me1	Broad	935935		x
wgEncodeBroadHistoneHsmmH4k20me1StdAlnRep2.bam	hg19	HSMM	H4K20me1	Broad	11859483		x
wgEncodeBroadHistoneHsmmtControlStdAlnRep1.bam	hg19	HSMMtube	Input	Broad	42199165		x
wgEncodeBroadHistoneHsmmtControlStdAlnRep2.bam	hg19	HSMMtube	Input	Broad	31202572		x
wgEncodeBroadHistoneHsmmtCtcfStdAlnRep1.bam	hg19	HSMMtube	CTCF	Broad	13786817		x
wgEncodeBroadHistoneHsmmtCtcfStdAlnRep2.bam	hg19	HSMMtube	CTCF	Broad	4140639		x
wgEncodeBroadHistoneHsmmtEzh239875AlnRep1.bam	hg19	HSMMtube	EZH2_(39875)	Broad	11790298		x
wgEncodeBroadHistoneHsmmtEzh239875AlnRep2.bam	hg19	HSMMtube	EZH2_(39875)	Broad	39930368		x
wgEncodeBroadHistoneHsmmtH2azStdAlnRep1.bam	hg19	HSMMtube	H2A.Z	Broad	18049135		x
wgEncodeBroadHistoneHsmmtH2azStdAlnRep2.bam	hg19	HSMMtube	H2A.Z	Broad	15210212		x
wgEncodeBroadHistoneHsmmtH3k09me3AlnRep1.bam	hg19	HSMMtube	H3K9me3	Broad	32080434		x
wgEncodeBroadHistoneHsmmtH3k09me3AlnRep2.bam	hg19	HSMMtube	H3K9me3	Broad	14734602		x
wgEncodeBroadHistoneHsmmtH3k27acStdAlnRep1.bam	hg19	HSMMtube	H3K27ac	Broad	9897408		x
wgEncodeBroadHistoneHsmmtH3k27acStdAlnRep2.bam	hg19	HSMMtube	H3K27ac	Broad	10735518		x
wgEncodeBroadHistoneHsmmtH3k27me3AlnRep1.bam	hg19	HSMMtube	H3K27me3	Broad	19234590		x
wgEncodeBroadHistoneHsmmtH3k27me3AlnRep2.bam	hg19	HSMMtube	H3K27me3	Broad	17788925		x
wgEncodeBroadHistoneHsmmtH3k36me3StdAlnRep1.bam	hg19	HSMMtube	H3K36me3	Broad	10168157		x
wgEncodeBroadHistoneHsmmtH3k36me3StdAlnRep2.bam	hg19	HSMMtube	H3K36me3	Broad	16363492		x
wgEncodeBroadHistoneHsmmtH3k4me1StdAlnRep1.bam	hg19	HSMMtube	H3K4me1	Broad	12069538		x
wgEncodeBroadHistoneHsmmtH3k4me1StdAlnRep2.bam	hg19	HSMMtube	H3K4me1	Broad	16072866		x
wgEncodeBroadHistoneHsmmtH3k4me2StdAlnRep1.bam	hg19	HSMMtube	H3K4me2	Broad	13637332		x
wgEncodeBroadHistoneHsmmtH3k4me2StdAlnRep2.bam	hg19	HSMMtube	H3K4me2	Broad	14370556		x
wgEncodeBroadHistoneHsmmtH3k4me3StdAlnRep1.bam	hg19	HSMMtube	H3K4me3	Broad	9344836		x
wgEncodeBroadHistoneHsmmtH3k4me3StdAlnRep2.bam	hg19	HSMMtube	H3K4me3	Broad	15487440		x
wgEncodeBroadHistoneHsmmtH3k79me2StdAlnRep1.bam	hg19	HSMMtube	H3K79me2	Broad	28543829		x
wgEncodeBroadHistoneHsmmtH3k79me2StdAlnRep2.bam	hg19	HSMMtube	H3K79me2	Broad	19252629		x
wgEncodeBroadHistoneHsmmtH3k9acStdAlnRep1.bam	hg19	HSMMtube	H3K9ac	Broad	12680669		x
wgEncodeBroadHistoneHsmmtH3k9acStdAlnRep2.bam	hg19	HSMMtube	H3K9ac	Broad	4764300		x
wgEncodeBroadHistoneHsmmtH4k20me1StdAlnRep1.bam	hg19	HSMMtube	H4K20me1	Broad	18665356		x
wgEncodeBroadHistoneHsmmtH4k20me1StdAlnRep2.bam	hg19	HSMMtube	H4K20me1	Broad	15870077		x
wgEncodeBroadHistoneHuvecControlStdAlnRep1.bam	hg19	HUVEC	Input	Broad	8162481	x	x
wgEncodeBroadHistoneHuvecControlStdAlnRep2.bam	hg19	HUVEC	Input	Broad	13214363	x	x
wgEncodeBroadHistoneHuvecControlStdAlnRep3.bam	hg19	HUVEC	Input	Broad	3523188		x
wgEncodeBroadHistoneHuvecCtcfStdAlnRep1.bam	hg19	HUVEC	CTCF	Broad	10030490		x
wgEncodeBroadHistoneHuvecCtcfStdAlnRep2.bam	hg19	HUVEC	CTCF	Broad	7372077		x
wgEncodeBroadHistoneHuvecCtcfStdAlnRep3.bam	hg19	HUVEC	CTCF	Broad	1627430		x
wgEncodeBroadHistoneHuvecEzh239875AlnRep1.bam	hg19	HUVEC	EZH2_(39875)	Broad	30193444		x
wgEncodeBroadHistoneHuvecEzh239875AlnRep2.bam	hg19	HUVEC	EZH2_(39875)	Broad	28742187		x
wgEncodeBroadHistoneHuvecH2azAlnRep1.bam	hg19	HUVEC	H2A.Z	Broad	11606247		x
wgEncodeBroadHistoneHuvecH2azAlnRep2.bam	hg19	HUVEC	H2A.Z	Broad	35486329		x
wgEncodeBroadHistoneHuvecH3k09me3AlnRep1.bam	hg19	HUVEC	H3K9me3	Broad	16973850		x
wgEncodeBroadHistoneHuvecH3k09me3AlnRep2.bam	hg19	HUVEC	H3K9me3	Broad	35760606		x
wgEncodeBroadHistoneHuvecH3k27acStdAlnRep1.bam	hg19	HUVEC	H3K27ac	Broad	13807346		x
wgEncodeBroadHistoneHuvecH3k27acStdAlnRep2.bam	hg19	HUVEC	H3K27ac	Broad	14307944		x
wgEncodeBroadHistoneHuvecH3k27acStdAlnRep3.bam	hg19	HUVEC	H3K27ac	Broad	2167003		x
wgEncodeBroadHistoneHuvecH3k27me3StdAlnRep1.bam	hg19	HUVEC	H3K27me3	Broad	15887553		x
wgEncodeBroadHistoneHuvecH3k27me3StdAlnRep2.bam	hg19	HUVEC	H3K27me3	Broad	10914360		x
wgEncodeBroadHistoneHuvecH3k36me3StdAlnRep1.bam	hg19	HUVEC	H3K36me3	Broad	14494005		x
wgEncodeBroadHistoneHuvecH3k36me3StdAlnRep2.bam	hg19	HUVEC	H3K36me3	Broad	9337531		x
wgEncodeBroadHistoneHuvecH3k36me3StdAlnRep3.bam	hg19	HUVEC	H3K36me3	Broad	1893053		x
wgEncodeBroadHistoneHuvecH3k4me1StdAlnRep1.bam	hg19	HUVEC	H3K4me1	Broad	17981029		x
wgEncodeBroadHistoneHuvecH3k4me1StdAlnRep2.bam	hg19	HUVEC	H3K4me1	Broad	10920656		x
wgEncodeBroadHistoneHuvecH3k4me1StdAlnRep3.bam	hg19	HUVEC	H3K4me1	Broad	3521267		x
wgEncodeBroadHistoneHuvecH3k4me2StdAlnRep1.bam	hg19	HUVEC	H3K4me2	Broad	15378895	x	x
wgEncodeBroadHistoneHuvecH3k4me2StdAlnRep2.bam	hg19	HUVEC	H3K4me2	Broad	11938733		x
wgEncodeBroadHistoneHuvecH3k4me3StdAlnRep1.bam	hg19	HUVEC	H3K4me3	Broad	15179062		x
wgEncodeBroadHistoneHuvecH3k4me3StdAlnRep2.bam	hg19	HUVEC	H3K4me3	Broad	9871271		x
wgEncodeBroadHistoneHuvecH3k4me3StdAlnRep3.bam	hg19	HUVEC	H3K4me3	Broad	2276888		x
wgEncodeBroadHistoneHuvecH3k79me2AlnRep1.bam	hg19	HUVEC	H3K79me2	Broad	17621385		x
wgEncodeBroadHistoneHuvecH3k79me2AlnRep2.bam	hg19	HUVEC	H3K79me2	Broad	29424871		x
wgEncodeBroadHistoneHuvecH3k9acStdAlnRep1.bam	hg19	HUVEC	H3K9ac	Broad	10104091		x
wgEncodeBroadHistoneHuvecH3k9acStdAlnRep2.bam	hg19	HUVEC	H3K9ac	Broad	6303488		x
wgEncodeBroadHistoneHuvecH3k9acStdAlnRep3.bam	hg19	HUVEC	H3K9ac	Broad	2156501		x
wgEncodeBroadHistoneHuvecH3k9me1StdAlnRep1.bam	hg19	HUVEC	H3K9me1	Broad	11210605		x
wgEncodeBroadHistoneHuvecH3k9me1StdAlnRep2.bam	hg19	HUVEC	H3K9me1	Broad	8423241		x
wgEncodeBroadHistoneHuvecH3k9me1StdAlnRep3.bam	hg19	HUVEC	H3K9me1	Broad	1674628		x
wgEncodeBroadHistoneHuvecH4k20me1StdAlnRep1.bam	hg19	HUVEC	H4K20me1	Broad	11644075		x
wgEncodeBroadHistoneHuvecH4k20me1StdAlnRep2.bam	hg19	HUVEC	H4K20me1	Broad	13131393		x
wgEncodeBroadHistoneHuvecH4k20me1StdAlnRep3.bam	hg19	HUVEC	H4K20me1	Broad	3518260		x
wgEncodeBroadHistoneHuvecPol2bStdAlnRep1.bam	hg19	HUVEC	Pol2(b)	Broad	13709530		x
wgEncodeBroadHistoneHuvecPol2bStdAlnRep2.bam	hg19	HUVEC	Pol2(b)	Broad	3939498		x
wgEncodeBroadHistoneHuvecPol2bStdAlnRep3.bam	hg19	HUVEC	Pol2(b)	Broad	1803740		x
wgEncodeHaibTfbsHuvecPol24h8V0416101AlnRep1.bam	hg19	HUVEC	Pol2-4H8	HudsonAlpha	12460759		x
wgEncodeHaibTfbsHuvecPol24h8V0416101AlnRep2.bam	hg19	HUVEC	Pol2-4H8	HudsonAlpha	9738228		x
wgEncodeHaibTfbsHuvecPol2Pcr1xAlnRep1.bam	hg19	HUVEC	Pol2	HudsonAlpha	12057590		x
wgEncodeHaibTfbsHuvecPol2Pcr1xAlnRep2.bam	hg19	HUVEC	Pol2	HudsonAlpha	38675069		x
wgEncodeHaibTfbsHuvecRxlchPcr1xAlnRep1.bam	hg19	HUVEC	RevXlinkChromatin	HudsonAlpha	13416911		x
wgEncodeSydhTfbsHuvecCjunStdAlnRep1.bam	hg19	HUVEC	c-Jun	Stanford	12865430		x
wgEncodeSydhTfbsHuvecCjunStdAlnRep2.bam	hg19	HUVEC	c-Jun	Stanford	21115809		x
wgEncodeSydhTfbsHuvecMaxStdAlnRep1.bam	hg19	HUVEC	Max	Stanford	12632668		x
wgEncodeSydhTfbsHuvecMaxStdAlnRep2.bam	hg19	HUVEC	Max	Stanford	9241356		x
wgEncodeSydhTfbsHuvecPol2StdAlnRep1.bam	hg19	HUVEC	Pol2	Stanford	10822592		x
wgEncodeSydhTfbsHuvecPol2StdAlnRep2.bam	hg19	HUVEC	Pol2	Stanford	11242056		x
wgEncodeSydhTfbsHuvecPol2StdAlnRep3.bam	hg19	HUVEC	Pol2	Stanford	9663302		x
wgEncodeSydhTfbsHuvecCfosUcdAlnRep1.bam	hg19	HUVEC	c-Fos	USC	10751402		x
wgEncodeSydhTfbsHuvecCfosUcdAlnRep2.bam	hg19	HUVEC	c-Fos	USC	33433070		x
wgEncodeSydhTfbsHuvecGata2UcdAlnRep1.bam	hg19	HUVEC	GATA-2	USC	18487261		x
wgEncodeSydhTfbsHuvecGata2UcdAlnRep2.bam	hg19	HUVEC	GATA-2	USC	16340053		x
wgEncodeSydhTfbsHuvecInputUcdAlnRep1.bam	hg19	HUVEC	Input	USC	42260579		x
wgEncodeUwHistoneHuvecH3k27me3StdAlnRep1.bam	hg19	HUVEC	H3K27me3	UW	14490925		x
wgEncodeUwHistoneHuvecH3k27me3StdAlnRep2.bam	hg19	HUVEC	H3K27me3	UW	13363932		x
wgEncodeUwHistoneHuvecH3k36me3StdAlnRep1.bam	hg19	HUVEC	H3K36me3	UW	15030836		x
wgEncodeUwHistoneHuvecH3k36me3StdAlnRep2.bam	hg19	HUVEC	H3K36me3	UW	15313622		x
wgEncodeUwHistoneHuvecH3k4me3StdAlnRep1.bam	hg19	HUVEC	H3K4me3	UW	19869774		x
wgEncodeUwHistoneHuvecH3k4me3StdAlnRep2.bam	hg19	HUVEC	H3K4me3	UW	12586561		x
wgEncodeUwHistoneHuvecInputStdAlnRep1.bam	hg19	HUVEC	Input	UW	13891625		x
wgEncodeUwTfbsHuvecCtcfStdAlnRep1.bam	hg19	HUVEC	CTCF	UW	12094803		x
wgEncodeUwTfbsHuvecCtcfStdAlnRep2.bam	hg19	HUVEC	CTCF	UW	7336084		x
wgEncodeUwTfbsHuvecInputStdAlnRep1.bam	hg19	HUVEC	Input	UW	13891625		x
wgEncodeSydhTfbsHuvecInputStdAlnRep1.bam	hg19	HUVEC	Input	Yale	33429571		x
wgEncodeSydhTfbsHuvecInputStdAlnRep2.bam	hg19	HUVEC	Input	Yale	21135731		x
wgEncodeUwHistoneHvmfH3k4me3StdAlnRep1.bam	hg19	HVMF	H3K4me3	UW	24653408		x
wgEncodeUwHistoneHvmfH3k4me3StdAlnRep2.bam	hg19	HVMF	H3K4me3	UW	25026721		x
wgEncodeUwHistoneHvmfInputStdAlnRep1.bam	hg19	HVMF	Input	UW	25690078		x
wgEncodeUwTfbsHvmfCtcfStdAlnRep1.bam	hg19	HVMF	CTCF	UW	14506197		x
wgEncodeUwTfbsHvmfCtcfStdAlnRep2.bam	hg19	HVMF	CTCF	UW	11088585		x
wgEncodeUwTfbsHvmfInputStdAlnRep1.bam	hg19	HVMF	Input	UW	25690078		x
wgEncodeSydhTfbsImr90CebpbIggrabAlnRep1.bam	hg19	IMR90	CEBPB	Stanford	23650777		x
wgEncodeSydhTfbsImr90CebpbIggrabAlnRep2.bam	hg19	IMR90	CEBPB	Stanford	13839953		x
wgEncodeSydhTfbsImr90CtcfbIggrabAlnRep1.bam	hg19	IMR90	CTCF_(SC-15914)	Stanford	20001205		x
wgEncodeSydhTfbsImr90CtcfbIggrabAlnRep2.bam	hg19	IMR90	CTCF_(SC-15914)	Stanford	19616311		x
wgEncodeSydhTfbsImr90InputIggrabAlnRep1.bam	hg19	IMR90	Input	Stanford	49845842		x
wgEncodeSydhTfbsImr90MafkIggrabAlnRep1.bam	hg19	IMR90	MafK_(ab50322)	Stanford	23213502		x
wgEncodeSydhTfbsImr90MafkIggrabAlnRep2.bam	hg19	IMR90	MafK_(ab50322)	Stanford	21415217		x
wgEncodeSydhTfbsImr90Pol2IggrabAlnRep1.bam	hg19	IMR90	Pol2	Stanford	23408969		x
wgEncodeSydhTfbsImr90Pol2IggrabAlnRep2.bam	hg19	IMR90	Pol2	Stanford	22309502		x
wgEncodeSydhTfbsImr90Rad21IggrabAlnRep1.bam	hg19	IMR90	Rad21	Stanford	22693843		x
wgEncodeSydhTfbsImr90Rad21IggrabAlnRep2.bam	hg19	IMR90	Rad21	Stanford	25158105		x
wgEncodeUwHistoneJurkatH3k4me3StdAlnRep1.bam	hg19	Jurkat	H3K4me3	UW	27960920		x
wgEncodeUwHistoneJurkatH3k4me3StdAlnRep2.bam	hg19	Jurkat	H3K4me3	UW	26120742		x
wgEncodeUwHistoneJurkatInputStdAlnRep1.bam	hg19	Jurkat	Input	UW	18277889		x
wgEncodeUwTfbsJurkatInputStdAlnRep1.bam	hg19	Jurkat	Input	UW	18277889		x
wgEncodeBroadHistoneK562Cbpsc369AlnRep1.bam	hg19	K562	CBP_(sc-369)	Broad	21569017		x
wgEncodeBroadHistoneK562Cbx2AlnRep1.bam	hg19	K562	CBX2	Broad	19550239		x
wgEncodeBroadHistoneK562Cbx3sc101004AlnRep1.bam	hg19	K562	CBX3_(SC-101004)	Broad	34104634		x
wgEncodeBroadHistoneK562Cbx8AlnRep1.bam	hg19	K562	CBX8	Broad	26147301		x
wgEncodeBroadHistoneK562Chd1a301218aStdAlnRep1.bam	hg19	K562	CHD1_(A301-218A)	Broad	17283193		x
wgEncodeBroadHistoneK562Chd1a301218aStdAlnRep2.bam	hg19	K562	CHD1_(A301-218A)	Broad	19493245		x
wgEncodeBroadHistoneK562Chd4mi2AlnRep1.bam	hg19	K562	CHD4_Mi2	Broad	22253708		x
wgEncodeBroadHistoneK562Chd7a301223a1AlnRep1.bam	hg19	K562	CHD7_(A301-223A-1)	Broad	7317784		x
wgEncodeBroadHistoneK562ControlStdAlnRep1.bam	hg19	K562	Input	Broad	19570350		x
wgEncodeBroadHistoneK562CtcfStdAlnRep1.bam	hg19	K562	CTCF	Broad	8798932		x
wgEncodeBroadHistoneK562CtcfStdAlnRep2.bam	hg19	K562	CTCF	Broad	12150733		x
wgEncodeBroadHistoneK562Ezh239875StdAlnRep1.bam	hg19	K562	EZH2_(39875)	Broad	38660972		x
wgEncodeBroadHistoneK562Ezh239875StdAlnRep2.bam	hg19	K562	EZH2_(39875)	Broad	22398545		x
wgEncodeBroadHistoneK562H2azStdAlnRep1.bam	hg19	K562	H2A.Z	Broad	21403406		x
wgEncodeBroadHistoneK562H2azStdAlnRep2.bam	hg19	K562	H2A.Z	Broad	17359774		x
wgEncodeBroadHistoneK562H3k27acStdAlnRep1.bam	hg19	K562	H3K27ac	Broad	15320155		x
wgEncodeBroadHistoneK562H3k27acStdAlnRep2.bam	hg19	K562	H3K27ac	Broad	9150041		x
wgEncodeBroadHistoneK562H3k27me3StdAlnRep1.bam	hg19	K562	H3K27me3	Broad	12210065		x
wgEncodeBroadHistoneK562H3k27me3StdAlnRep2.bam	hg19	K562	H3K27me3	Broad	12119288		x
wgEncodeBroadHistoneK562H3k36me3StdAlnRep1.bam	hg19	K562	H3K36me3	Broad	14803144		x
wgEncodeBroadHistoneK562H3k36me3StdAlnRep2.bam	hg19	K562	H3K36me3	Broad	10393298		x
wgEncodeBroadHistoneK562H3k4me1StdAlnRep1.bam	hg19	K562	H3K4me1	Broad	1515922		x
wgEncodeBroadHistoneK562H3k4me1StdAlnRep2.bam	hg19	K562	H3K4me1	Broad	11103718		x
wgEncodeBroadHistoneK562H3k4me2StdAlnRep1.bam	hg19	K562	H3K4me2	Broad	11864550		x
wgEncodeBroadHistoneK562H3k4me2StdAlnRep2.bam	hg19	K562	H3K4me2	Broad	10235584		x
wgEncodeBroadHistoneK562H3k4me3StdAlnRep1.bam	hg19	K562	H3K4me3	Broad	6692614		x
wgEncodeBroadHistoneK562H3k4me3StdAlnRep2.bam	hg19	K562	H3K4me3	Broad	15640462		x
wgEncodeBroadHistoneK562H3k79me2StdAlnRep1.bam	hg19	K562	H3K79me2	Broad	11368846		x
wgEncodeBroadHistoneK562H3k79me2StdAlnRep2.bam	hg19	K562	H3K79me2	Broad	13669674		x
wgEncodeBroadHistoneK562H3k9acStdAlnRep1.bam	hg19	K562	H3K9ac	Broad	17060338		x
wgEncodeBroadHistoneK562H3k9acStdAlnRep2.bam	hg19	K562	H3K9ac	Broad	15574089		x
wgEncodeBroadHistoneK562H3k9me1StdAlnRep1.bam	hg19	K562	H3K9me1	Broad	32806612		x
wgEncodeBroadHistoneK562H3k9me3StdAlnRep1.bam	hg19	K562	H3K9me3	Broad	15816227		x
wgEncodeBroadHistoneK562H3k9me3StdAlnRep2.bam	hg19	K562	H3K9me3	Broad	33939687		x
wgEncodeBroadHistoneK562H4k20me1StdAlnRep1.bam	hg19	K562	H4K20me1	Broad	13442474		x
wgEncodeBroadHistoneK562H4k20me1StdAlnRep2.bam	hg19	K562	H4K20me1	Broad	16670599		x
wgEncodeBroadHistoneK562Hdac1sc6298StdAlnRep1.bam	hg19	K562	HDAC1_(SC-6298)	Broad	27506044		x
wgEncodeBroadHistoneK562Hdac1sc6298StdAlnRep2.bam	hg19	K562	HDAC1_(SC-6298)	Broad	23322815		x
wgEncodeBroadHistoneK562Hdac2a300705aStdAlnRep1.bam	hg19	K562	HDAC2_(A300-705A)	Broad	6232602		x
wgEncodeBroadHistoneK562Hdac2a300705aStdAlnRep2.bam	hg19	K562	HDAC2_(A300-705A)	Broad	16463287		x
wgEncodeBroadHistoneK562Hdac6a301341aAlnRep1.bam	hg19	K562	HDAC6_(A301-341A)	Broad	27013885		x
wgEncodeBroadHistoneK562Hdac6a301341aAlnRep2.bam	hg19	K562	HDAC6_(A301-341A)	Broad	14702748		x
wgEncodeBroadHistoneK562Lsd1AlnRep1.bam	hg19	K562	LSD1	Broad	6127798		x
wgEncodeBroadHistoneK562NcorAlnRep1.bam	hg19	K562	NCoR	Broad	29407646		x
wgEncodeBroadHistoneK562Nsd2ab75359AlnRep1.bam	hg19	K562	NSD2_(ab75359)	Broad	32213853		x
wgEncodeBroadHistoneK562P300StdAlnRep1.bam	hg19	K562	p300	Broad	29148801		x
wgEncodeBroadHistoneK562P300StdAlnRep2.bam	hg19	K562	p300	Broad	68236786		x
wgEncodeBroadHistoneK562PcafAlnRep1.bam	hg19	K562	PCAF	Broad	28322244		x
wgEncodeBroadHistoneK562Phf8a301772aStdAlnRep1.bam	hg19	K562	PHF8_(A301-772A)	Broad	26222763		x
wgEncodeBroadHistoneK562Phf8a301772aStdAlnRep2.bam	hg19	K562	PHF8_(A301-772A)	Broad	18536788		x
wgEncodeBroadHistoneK562Plu1StdAlnRep1.bam	hg19	K562	PLU1	Broad	25925112		x
wgEncodeBroadHistoneK562Plu1StdAlnRep2.bam	hg19	K562	PLU1	Broad	18027192		x
wgEncodeBroadHistoneK562Pol2bStdAlnRep1.bam	hg19	K562	Pol2(b)	Broad	10182253		x
wgEncodeBroadHistoneK562Pol2bStdAlnRep2.bam	hg19	K562	Pol2(b)	Broad	14231415		x
wgEncodeBroadHistoneK562Rbbp5a300109aStdAlnRep1.bam	hg19	K562	RBBP5_(A300-109A)	Broad	10162509		x
wgEncodeBroadHistoneK562Rbbp5a300109aStdAlnRep2.bam	hg19	K562	RBBP5_(A300-109A)	Broad	15091006		x
wgEncodeBroadHistoneK562RestAlnRep1.bam	hg19	K562	REST	Broad	33573357		x
wgEncodeBroadHistoneK562Rnf2AlnRep1.bam	hg19	K562	RNF2	Broad	31050910		x
wgEncodeBroadHistoneK562Sap3039731StdAlnRep1.bam	hg19	K562	SAP30_(39731)	Broad	24140344		x
wgEncodeBroadHistoneK562Sap3039731StdAlnRep2.bam	hg19	K562	SAP30_(39731)	Broad	18453700		x
wgEncodeBroadHistoneK562Setdb1AlnRep1.bam	hg19	K562	SETDB1	Broad	32226730		x
wgEncodeBroadHistoneK562Sirt6AlnRep1.bam	hg19	K562	SIRT6	Broad	16810452		x
wgEncodeBroadHistoneK562Suz12051317AlnRep1.bam	hg19	K562	SUZ12_(05-1317)	Broad	20352290		x
wgEncodeSydhTfbsK562Atf106325StdAlnRep1.bam	hg19	K562	ATF1_(06-325)	Harvard	24566749		x
wgEncodeSydhTfbsK562Atf106325StdAlnRep2.bam	hg19	K562	ATF1_(06-325)	Harvard	27366424		x
wgEncodeSydhTfbsK562Atf3StdAlnRep1.bam	hg19	K562	ATF3	Harvard	7245644		x
wgEncodeSydhTfbsK562Atf3StdAlnRep2.bam	hg19	K562	ATF3	Harvard	2110084		x
wgEncodeSydhTfbsK562Bdp1StdAlnRep1.bam	hg19	K562	BDP1	Harvard	12313622		x
wgEncodeSydhTfbsK562Bdp1StdAlnRep2.bam	hg19	K562	BDP1	Harvard	13328011		x
wgEncodeSydhTfbsK562Bdp1StdAlnRep3.bam	hg19	K562	BDP1	Harvard	12896560		x
wgEncodeSydhTfbsK562Brf1StdAlnRep1.bam	hg19	K562	BRF1	Harvard	7440105		x
wgEncodeSydhTfbsK562Brf1StdAlnRep2.bam	hg19	K562	BRF1	Harvard	6452278		x
wgEncodeSydhTfbsK562Brf1StdAlnRep3.bam	hg19	K562	BRF1	Harvard	2931381		x
wgEncodeSydhTfbsK562Brf2StdAlnRep1.bam	hg19	K562	BRF2	Harvard	12348789		x
wgEncodeSydhTfbsK562Brf2StdAlnRep2.bam	hg19	K562	BRF2	Harvard	12801273		x
wgEncodeSydhTfbsK562Brf2StdAlnRep3.bam	hg19	K562	BRF2	Harvard	10867257		x
wgEncodeSydhTfbsK562Ccnt2StdAlnRep1.bam	hg19	K562	CCNT2	Harvard	7847867		x
wgEncodeSydhTfbsK562Ccnt2StdAlnRep2.bam	hg19	K562	CCNT2	Harvard	15168035		x
wgEncodeSydhTfbsK562Gtf2bStdAlnRep1.bam	hg19	K562	GTF2B	Harvard	5771868		x
wgEncodeSydhTfbsK562Gtf2bStdAlnRep2.bam	hg19	K562	GTF2B	Harvard	7019480		x
wgEncodeSydhTfbsK562Hmgn3StdAlnRep1.bam	hg19	K562	HMGN3	Harvard	6715788		x
wgEncodeSydhTfbsK562Hmgn3StdAlnRep2.bam	hg19	K562	HMGN3	Harvard	14281713		x
wgEncodeSydhTfbsK562NelfeStdAlnRep1.bam	hg19	K562	NELFe	Harvard	12912333		x
wgEncodeSydhTfbsK562NelfeStdAlnRep2.bam	hg19	K562	NELFe	Harvard	10092662		x
wgEncodeSydhTfbsK562Rpc155StdAlnRep1.bam	hg19	K562	RPC155	Harvard	8110239		x
wgEncodeSydhTfbsK562Rpc155StdAlnRep2.bam	hg19	K562	RPC155	Harvard	8212760		x
wgEncodeSydhTfbsK562Sirt6StdAlnRep1.bam	hg19	K562	SIRT6	Harvard	11806383		x
wgEncodeSydhTfbsK562Sirt6StdAlnRep2.bam	hg19	K562	SIRT6	Harvard	11519280		x
wgEncodeSydhTfbsK562Tf3c110StdAlnRep1.bam	hg19	K562	TFIIIC-110	Harvard	3621122		x
wgEncodeSydhTfbsK562Tf3c110StdAlnRep2.bam	hg19	K562	TFIIIC-110	Harvard	3034676		x
wgEncodeSydhTfbsK562Tf3c110StdAlnRep3.bam	hg19	K562	TFIIIC-110	Harvard	4297748		x
wgEncodeHaibTfbsK562Atf3V0416101AlnRep1.bam	hg19	K562	ATF3	HudsonAlpha	25214102		x
wgEncodeHaibTfbsK562Atf3V0416101AlnRep2.bam	hg19	K562	ATF3	HudsonAlpha	21868802		x
wgEncodeHaibTfbsK562Bcl3Pcr1xAlnRep1.bam	hg19	K562	BCL3	HudsonAlpha	12439837		x
wgEncodeHaibTfbsK562Bcl3Pcr1xAlnRep2.bam	hg19	K562	BCL3	HudsonAlpha	19897239		x
wgEncodeHaibTfbsK562Bclaf101388Pcr1xAlnRep1.bam	hg19	K562	BCLAF1_(SC-101388)	HudsonAlpha	13272632		x
wgEncodeHaibTfbsK562Bclaf101388Pcr1xAlnRep2.bam	hg19	K562	BCLAF1_(SC-101388)	HudsonAlpha	2207688		x
wgEncodeHaibTfbsK562Cbx3sc101004V0422111AlnRep1.bam	hg19	K562	CBX3_(SC-101004)	HudsonAlpha	42664222		x
wgEncodeHaibTfbsK562Cbx3sc101004V0422111AlnRep2.bam	hg19	K562	CBX3_(SC-101004)	HudsonAlpha	38895252		x
wgEncodeHaibTfbsK562Cebpbsc150V0422111AlnRep1.bam	hg19	K562	CEBPB_(SC-150)	HudsonAlpha	36734939		x
wgEncodeHaibTfbsK562Cebpbsc150V0422111AlnRep2.bam	hg19	K562	CEBPB_(SC-150)	HudsonAlpha	6583323		x
wgEncodeHaibTfbsK562CtcfcPcr1xAlnRep1.bam	hg19	K562	CTCF_(SC-5916)	HudsonAlpha	21822605		x
wgEncodeHaibTfbsK562CtcfcPcr1xAlnRep2V2.bam	hg19	K562	CTCF_(SC-5916)	HudsonAlpha	27526540		x
wgEncodeHaibTfbsK562Ctcflsc98982V0416101AlnRep1.bam	hg19	K562	CTCFL_(SC-98982)	HudsonAlpha	13971144		x
wgEncodeHaibTfbsK562Ctcflsc98982V0416101AlnRep2.bam	hg19	K562	CTCFL_(SC-98982)	HudsonAlpha	16322706		x
wgEncodeHaibTfbsK562E2f6V0416102AlnRep1.bam	hg19	K562	E2F6	HudsonAlpha	13131252		x
wgEncodeHaibTfbsK562E2f6V0416102AlnRep2.bam	hg19	K562	E2F6	HudsonAlpha	18444625		x
wgEncodeHaibTfbsK562E2f6sc22823V0416102AlnRep1.bam	hg19	K562	E2F6	HudsonAlpha	13131252		x
wgEncodeHaibTfbsK562E2f6sc22823V0416102AlnRep2.bam	hg19	K562	E2F6	HudsonAlpha	18444625		x
wgEncodeHaibTfbsK562Egr1V0416101AlnRep1.bam	hg19	K562	Egr-1	HudsonAlpha	19985940		x
wgEncodeHaibTfbsK562Egr1V0416101AlnRep2.bam	hg19	K562	Egr-1	HudsonAlpha	13976155		x
wgEncodeHaibTfbsK562Elf1sc631V0416102AlnRep1.bam	hg19	K562	ELF1_(SC-631)	HudsonAlpha	4126400		x
wgEncodeHaibTfbsK562Elf1sc631V0416102AlnRep2.bam	hg19	K562	ELF1_(SC-631)	HudsonAlpha	23239481		x
wgEncodeHaibTfbsK562Ets1V0416101AlnRep1.bam	hg19	K562	ETS1	HudsonAlpha	14976378		x
wgEncodeHaibTfbsK562Ets1V0416101AlnRep2.bam	hg19	K562	ETS1	HudsonAlpha	17569116		x
wgEncodeHaibTfbsK562Fosl1sc183V0416101AlnRep1.bam	hg19	K562	FOSL1_(SC-183)	HudsonAlpha	16198750		x
wgEncodeHaibTfbsK562Fosl1sc183V0416101AlnRep2.bam	hg19	K562	FOSL1_(SC-183)	HudsonAlpha	20445830		x
wgEncodeHaibTfbsK562GabpV0416101AlnRep1.bam	hg19	K562	GABP	HudsonAlpha	10309556		x
wgEncodeHaibTfbsK562GabpV0416101AlnRep2.bam	hg19	K562	GABP	HudsonAlpha	17067978		x
wgEncodeHaibTfbsK562Gata2sc267Pcr1xAlnRep1.bam	hg19	K562	GATA2_(SC-267)	HudsonAlpha	33724806		x
wgEncodeHaibTfbsK562Gata2sc267Pcr1xAlnRep2.bam	hg19	K562	GATA2_(SC-267)	HudsonAlpha	20967081		x
wgEncodeHaibTfbsK562Hdac2sc6296V0416102AlnRep1.bam	hg19	K562	HDAC2_(SC-6296)	HudsonAlpha	10705116		x
wgEncodeHaibTfbsK562Hdac2sc6296V0416102AlnRep2.bam	hg19	K562	HDAC2_(SC-6296)	HudsonAlpha	27267752		x
wgEncodeHaibTfbsK562Hey1Pcr1xAlnRep1.bam	hg19	K562	HEY1	HudsonAlpha	16933775		x
wgEncodeHaibTfbsK562Hey1Pcr1xAlnRep2.bam	hg19	K562	HEY1	HudsonAlpha	17354908		x
wgEncodeHaibTfbsK562MaxV0416102AlnRep1.bam	hg19	K562	Max	HudsonAlpha	14448418		x
wgEncodeHaibTfbsK562MaxV0416102AlnRep2.bam	hg19	K562	Max	HudsonAlpha	27067316		x
wgEncodeHaibTfbsK562Mef2aV0416101AlnRep1.bam	hg19	K562	MEF2A	HudsonAlpha	22261017		x
wgEncodeHaibTfbsK562Mef2aV0416101AlnRep2.bam	hg19	K562	MEF2A	HudsonAlpha	20921850		x
wgEncodeHaibTfbsK562Nr2f2sc271940V0422111AlnRep1.bam	hg19	K562	NR2F2_(SC-271940)	HudsonAlpha	126844		x
wgEncodeHaibTfbsK562Nr2f2sc271940V0422111AlnRep2.bam	hg19	K562	NR2F2_(SC-271940)	HudsonAlpha	2601710		x
wgEncodeHaibTfbsK562NrsfV0416102AlnRep1.bam	hg19	K562	NRSF	HudsonAlpha	22446506		x
wgEncodeHaibTfbsK562NrsfV0416102AlnRep2.bam	hg19	K562	NRSF	HudsonAlpha	14355826		x
wgEncodeHaibTfbsK562Pmlsc71910V0422111AlnRep1.bam	hg19	K562	PML_(SC-71910)	HudsonAlpha	28245924		x
wgEncodeHaibTfbsK562Pmlsc71910V0422111AlnRep2.bam	hg19	K562	PML_(SC-71910)	HudsonAlpha	29861664		x
wgEncodeHaibTfbsK562Pol24h8V0416101AlnRep1.bam	hg19	K562	Pol2-4H8	HudsonAlpha	9241765		x
wgEncodeHaibTfbsK562Pol24h8V0416101AlnRep2.bam	hg19	K562	Pol2-4H8	HudsonAlpha	20986764		x
wgEncodeHaibTfbsK562Pol2V0416101AlnRep1.bam	hg19	K562	Pol2	HudsonAlpha	27031790		x
wgEncodeHaibTfbsK562Pol2V0416101AlnRep2.bam	hg19	K562	Pol2	HudsonAlpha	24061837		x
wgEncodeHaibTfbsK562Pu1Pcr1xAlnRep1.bam	hg19	K562	PU.1	HudsonAlpha	18340530		x
wgEncodeHaibTfbsK562Pu1Pcr1xAlnRep2.bam	hg19	K562	PU.1	HudsonAlpha	15732033		x
wgEncodeHaibTfbsK562Rad21V0416102AlnRep1.bam	hg19	K562	Rad21	HudsonAlpha	9325756		x
wgEncodeHaibTfbsK562Rad21V0416102AlnRep2.bam	hg19	K562	Rad21	HudsonAlpha	9547279		x
wgEncodeHaibTfbsK562RxlchPcr1xAlnRep1.bam	hg19	K562	RevXlinkChromatin	HudsonAlpha	42173097		x
wgEncodeHaibTfbsK562RxlchPcr1xAlnRep2.bam	hg19	K562	RevXlinkChromatin	HudsonAlpha	25164082		x
wgEncodeHaibTfbsK562RxlchPcr1xAlnRep3.bam	hg19	K562	RevXlinkChromatin	HudsonAlpha	41581544		x
wgEncodeHaibTfbsK562RxlchPcr1xAlnRep4.bam	hg19	K562	RevXlinkChromatin	HudsonAlpha	12153565		x
wgEncodeHaibTfbsK562RxlchV0416101AlnRep1.bam	hg19	K562	RevXlinkChromatin	HudsonAlpha	2935603		x
wgEncodeHaibTfbsK562RxlchV0416101AlnRep2.bam	hg19	K562	RevXlinkChromatin	HudsonAlpha	17032628		x
wgEncodeHaibTfbsK562RxlchV0422111AlnRep1.bam	hg19	K562	RevXlinkChromatin	HudsonAlpha	50632851		x
wgEncodeHaibTfbsK562RxlchV0422111AlnRep2.bam	hg19	K562	RevXlinkChromatin	HudsonAlpha	40893568		x
wgEncodeHaibTfbsK562Sin3ak20V0416101AlnRep1.bam	hg19	K562	Sin3Ak-20	HudsonAlpha	24496976		x
wgEncodeHaibTfbsK562Sin3ak20V0416101AlnRep2.bam	hg19	K562	Sin3Ak-20	HudsonAlpha	29591248		x
wgEncodeHaibTfbsK562Six5Pcr1xAlnRep1.bam	hg19	K562	SIX5	HudsonAlpha	4169002		x
wgEncodeHaibTfbsK562Six5Pcr1xAlnRep2.bam	hg19	K562	SIX5	HudsonAlpha	16960106		x
wgEncodeHaibTfbsK562Six5V0416101AlnRep1.bam	hg19	K562	SIX5	HudsonAlpha	22234390		x
wgEncodeHaibTfbsK562Six5V0416101AlnRep2.bam	hg19	K562	SIX5	HudsonAlpha	8484730		x
wgEncodeHaibTfbsK562Sp1Pcr1xAlnRep1.bam	hg19	K562	SP1	HudsonAlpha	14053482		x
wgEncodeHaibTfbsK562Sp1Pcr1xAlnRep2.bam	hg19	K562	SP1	HudsonAlpha	15734582		x
wgEncodeHaibTfbsK562Sp2sc643V0416102AlnRep1.bam	hg19	K562	SP2_(SC-643)	HudsonAlpha	7406753		x
wgEncodeHaibTfbsK562Sp2sc643V0416102AlnRep2.bam	hg19	K562	SP2_(SC-643)	HudsonAlpha	21471097		x
wgEncodeHaibTfbsK562SrfV0416101AlnRep1.bam	hg19	K562	SRF	HudsonAlpha	14182883		x
wgEncodeHaibTfbsK562SrfV0416101AlnRep2.bam	hg19	K562	SRF	HudsonAlpha	18395432		x
wgEncodeHaibTfbsK562Stat5asc74442V0422111AlnRep1.bam	hg19	K562	STAT5A_(SC-74442)	HudsonAlpha	22886590		x
wgEncodeHaibTfbsK562Stat5asc74442V0422111AlnRep2.bam	hg19	K562	STAT5A_(SC-74442)	HudsonAlpha	44855657		x
wgEncodeHaibTfbsK562Taf1V0416101AlnRep1.bam	hg19	K562	TAF1	HudsonAlpha	8528109		x
wgEncodeHaibTfbsK562Taf1V0416101AlnRep2.bam	hg19	K562	TAF1	HudsonAlpha	10328155		x
wgEncodeHaibTfbsK562Taf7sc101167V0416101AlnRep1.bam	hg19	K562	TAF7_(SC-101167)	HudsonAlpha	16090447		x
wgEncodeHaibTfbsK562Taf7sc101167V0416101AlnRep2.bam	hg19	K562	TAF7_(SC-101167)	HudsonAlpha	18439209		x
wgEncodeHaibTfbsK562Tead4sc101184V0422111AlnRep1.bam	hg19	K562	TEAD4_(SC-101184)	HudsonAlpha	37309561		x
wgEncodeHaibTfbsK562Tead4sc101184V0422111AlnRep2.bam	hg19	K562	TEAD4_(SC-101184)	HudsonAlpha	44115705		x
wgEncodeHaibTfbsK562Thap1sc98174V0416101AlnRep1.bam	hg19	K562	THAP1_(SC-98174)	HudsonAlpha	12663205		x
wgEncodeHaibTfbsK562Thap1sc98174V0416101AlnRep2.bam	hg19	K562	THAP1_(SC-98174)	HudsonAlpha	16087943		x
wgEncodeHaibTfbsK562Usf1V0416101AlnRep1.bam	hg19	K562	USF-1	HudsonAlpha	17470318		x
wgEncodeHaibTfbsK562Usf1V0416101AlnRep2.bam	hg19	K562	USF-1	HudsonAlpha	9269368		x
wgEncodeHaibTfbsK562Yy1V0416101AlnRep1.bam	hg19	K562	YY1	HudsonAlpha	11551534		x
wgEncodeHaibTfbsK562Yy1V0416101AlnRep2.bam	hg19	K562	YY1	HudsonAlpha	7172854		x
wgEncodeHaibTfbsK562Yy1V0416102AlnRep1.bam	hg19	K562	YY1	HudsonAlpha	10937299		x
wgEncodeHaibTfbsK562Yy1V0416102AlnRep2.bam	hg19	K562	YY1	HudsonAlpha	22430374		x
wgEncodeHaibTfbsK562Yy1sc281V0416101AlnRep1.bam	hg19	K562	YY1_(SC-281)	HudsonAlpha	11551534		x
wgEncodeHaibTfbsK562Yy1sc281V0416101AlnRep2.bam	hg19	K562	YY1_(SC-281)	HudsonAlpha	7172854		x
wgEncodeHaibTfbsK562Zbtb33Pcr1xAlnRep1.bam	hg19	K562	ZBTB33	HudsonAlpha	2067044		x
wgEncodeHaibTfbsK562Zbtb33Pcr1xAlnRep2.bam	hg19	K562	ZBTB33	HudsonAlpha	21501530		x
wgEncodeHaibTfbsK562Zbtb7asc34508V0416101AlnRep1.bam	hg19	K562	ZBTB7A_(SC-34508)	HudsonAlpha	15052535		x
wgEncodeHaibTfbsK562Zbtb7asc34508V0416101AlnRep2.bam	hg19	K562	ZBTB7A_(SC-34508)	HudsonAlpha	22003428		x
wgEncodeSydhTfbsK562Arid3asc8821IggrabAlnRep1.bam	hg19	K562	ARID3A_(sc-8821)	Stanford	22706895		x
wgEncodeSydhTfbsK562Arid3asc8821IggrabAlnRep2.bam	hg19	K562	ARID3A_(sc-8821)	Stanford	11441117		x
wgEncodeSydhTfbsK562Bach1sc14700IggrabAlnRep1.bam	hg19	K562	Bach1_(sc-14700)	Stanford	15209273		x
wgEncodeSydhTfbsK562Bach1sc14700IggrabAlnRep2.bam	hg19	K562	Bach1_(sc-14700)	Stanford	25875033		x
wgEncodeSydhTfbsK562Bhlhe40nb100IggrabAlnRep1.bam	hg19	K562	BHLHE40_(NB100-1800)	Stanford	24744466		x
wgEncodeSydhTfbsK562Bhlhe40nb100IggrabAlnRep2.bam	hg19	K562	BHLHE40_(NB100-1800)	Stanford	13368109		x
wgEncodeSydhTfbsK562Brg1IggmusAlnRep1.bam	hg19	K562	Brg1	Stanford	13613871		x
wgEncodeSydhTfbsK562Brg1IggmusAlnRep2.bam	hg19	K562	Brg1	Stanford	16447266		x
wgEncodeSydhTfbsK562CebpbIggrabAlnRep1.bam	hg19	K562	CEBPB	Stanford	20229781		x
wgEncodeSydhTfbsK562CebpbIggrabAlnRep2.bam	hg19	K562	CEBPB	Stanford	17226256		x
wgEncodeSydhTfbsK562Chd2ab68301IggrabAlnRep1.bam	hg19	K562	CHD2_(AB68301)	Stanford	17044933		x
wgEncodeSydhTfbsK562Chd2ab68301IggrabAlnRep2.bam	hg19	K562	CHD2_(AB68301)	Stanford	17148172		x
wgEncodeSydhTfbsK562CjunIfna30StdAlnRep1.bam	hg19	K562	c-Jun	Stanford	12576179		x
wgEncodeSydhTfbsK562CjunIfna30StdAlnRep2.bam	hg19	K562	c-Jun	Stanford	16250495		x
wgEncodeSydhTfbsK562CmycIfng30StdAlnRep1.bam	hg19	K562	c-Myc	Stanford	11602299		x
wgEncodeSydhTfbsK562CmycIfng30StdAlnRep2.bam	hg19	K562	c-Myc	Stanford	16666560		x
wgEncodeSydhTfbsK562CmycIggrabAlnRep1.bam	hg19	K562	c-Myc	Stanford	17507194		x
wgEncodeSydhTfbsK562CmycIggrabAlnRep2.bam	hg19	K562	c-Myc	Stanford	22256240		x
wgEncodeSydhTfbsK562Corestab24166IggrabAlnRep1.bam	hg19	K562	COREST_(ab24166)	Stanford	17773402		x
wgEncodeSydhTfbsK562Corestab24166IggrabAlnRep2.bam	hg19	K562	COREST_(ab24166)	Stanford	24570863		x
wgEncodeSydhTfbsK562Corestsc30189IggrabAlnRep1.bam	hg19	K562	COREST_(sc-30189)	Stanford	17205444		x
wgEncodeSydhTfbsK562Corestsc30189IggrabAlnRep2.bam	hg19	K562	COREST_(sc-30189)	Stanford	16141061		x
wgEncodeSydhTfbsK562CtcfbIggrabAlnRep1.bam	hg19	K562	CTCF_(SC-15914)	Stanford	26957114		x
wgEncodeSydhTfbsK562CtcfbIggrabAlnRep2.bam	hg19	K562	CTCF_(SC-15914)	Stanford	26437775		x
wgEncodeSydhTfbsK562Gtf2f1ab28179IggrabAlnRep1.bam	hg19	K562	GTF2F1_(AB28179)	Stanford	19780970		x
wgEncodeSydhTfbsK562Gtf2f1ab28179IggrabAlnRep2.bam	hg19	K562	GTF2F1_(AB28179)	Stanford	15035008		x
wgEncodeSydhTfbsK562Ini1IggmusAlnRep1.bam	hg19	K562	Ini1	Stanford	17012714		x
wgEncodeSydhTfbsK562Ini1IggmusAlnRep2.bam	hg19	K562	Ini1	Stanford	17566681		x
wgEncodeSydhTfbsK562InputIggmusAlnRep1.bam	hg19	K562	Input	Stanford	15813027		x
wgEncodeSydhTfbsK562InputIggmusAlnRep2.bam	hg19	K562	Input	Stanford	17061458		x
wgEncodeSydhTfbsK562InputIggrabAln.bam	hg19	K562	Input	Stanford	578940		x
wgEncodeSydhTfbsK562Irf1Ifna30StdAlnRep1.bam	hg19	K562	IRF1	Stanford	12364946		x
wgEncodeSydhTfbsK562Irf1Ifna30StdAlnRep2.bam	hg19	K562	IRF1	Stanford	9185517		x
wgEncodeSydhTfbsK562Irf1Ifna6hStdAlnRep1.bam	hg19	K562	IRF1	Stanford	26242392		x
wgEncodeSydhTfbsK562Irf1Ifna6hStdAlnRep2.bam	hg19	K562	IRF1	Stanford	25578927		x
wgEncodeSydhTfbsK562Irf1Ifng30StdAlnRep1.bam	hg19	K562	IRF1	Stanford	20786890		x
wgEncodeSydhTfbsK562Irf1Ifng30StdAlnRep2.bam	hg19	K562	IRF1	Stanford	26547994		x
wgEncodeSydhTfbsK562Irf1Ifng6hStdAlnRep1.bam	hg19	K562	IRF1	Stanford	11841652		x
wgEncodeSydhTfbsK562Irf1Ifng6hStdAlnRep2.bam	hg19	K562	IRF1	Stanford	8107456		x
wgEncodeSydhTfbsK562JundIggrabAlnRep1.bam	hg19	K562	JunD	Stanford	16175565		x
wgEncodeSydhTfbsK562JundIggrabAlnRep2.bam	hg19	K562	JunD	Stanford	8174739		x
wgEncodeSydhTfbsK562MaffIggrabAlnRep1.bam	hg19	K562	MafF_(M8194)	Stanford	20953265		x
wgEncodeSydhTfbsK562MaffIggrabAlnRep2.bam	hg19	K562	MafF_(M8194)	Stanford	21729331		x
wgEncodeSydhTfbsK562Mafkab50322IggrabAlnRep1.bam	hg19	K562	MafK_(ab50322)	Stanford	28184245		x
wgEncodeSydhTfbsK562Mafkab50322IggrabAlnRep2.bam	hg19	K562	MafK_(ab50322)	Stanford	27535167		x
wgEncodeSydhTfbsK562MaxIggrabAlnRep1.bam	hg19	K562	Max	Stanford	20023038		x
wgEncodeSydhTfbsK562MaxIggrabAlnRep2.bam	hg19	K562	Max	Stanford	8120174		x
wgEncodeSydhTfbsK562Mazab85725IggrabAlnRep1.bam	hg19	K562	MAZ_(ab85725)	Stanford	23136632		x
wgEncodeSydhTfbsK562Mazab85725IggrabAlnRep2.bam	hg19	K562	MAZ_(ab85725)	Stanford	20433571		x
wgEncodeSydhTfbsK562Mxi1af4185IggrabAlnRep1.bam	hg19	K562	Mxi1_(AF4185)	Stanford	18312069		x
wgEncodeSydhTfbsK562Mxi1af4185IggrabAlnRep2.bam	hg19	K562	Mxi1_(AF4185)	Stanford	17702717		x
wgEncodeSydhTfbsK562NfyaStdAlnRep1.bam	hg19	K562	NF-YA	Stanford	9922670		x
wgEncodeSydhTfbsK562NfyaStdAlnRep2.bam	hg19	K562	NF-YA	Stanford	4337985		x
wgEncodeSydhTfbsK562NfybStdAlnRep1.bam	hg19	K562	NF-YB	Stanford	5209759		x
wgEncodeSydhTfbsK562NfybStdAlnRep2.bam	hg19	K562	NF-YB	Stanford	6936640		x
wgEncodeSydhTfbsK562Nrf1IggrabAlnRep1.bam	hg19	K562	Nrf1	Stanford	14422328		x
wgEncodeSydhTfbsK562Nrf1IggrabAlnRep2.bam	hg19	K562	Nrf1	Stanford	13140831		x
wgEncodeSydhTfbsK562P300IggrabAlnRep1.bam	hg19	K562	p300	Stanford	24369267		x
wgEncodeSydhTfbsK562P300IggrabAlnRep2.bam	hg19	K562	p300	Stanford	26493691		x
wgEncodeSydhTfbsK562P300sc584sc48343IggrabAlnRep1.bam	hg19	K562	p300_(SC-48343)	Stanford	14542031		x
wgEncodeSydhTfbsK562P300sc584sc48343IggrabAlnRep2.bam	hg19	K562	p300_(SC-48343)	Stanford	20952594		x
wgEncodeSydhTfbsK562Pol2Ifng30StdAlnRep1.bam	hg19	K562	Pol2	Stanford	10474293		x
wgEncodeSydhTfbsK562Pol2Ifng30StdAlnRep2.bam	hg19	K562	Pol2	Stanford	18001968		x
wgEncodeSydhTfbsK562Pol2IggmusAlnRep1.bam	hg19	K562	Pol2	Stanford	6291516		x
wgEncodeSydhTfbsK562Pol2IggmusAlnRep2.bam	hg19	K562	Pol2	Stanford	12287350		x
wgEncodeSydhTfbsK562Pol2s2IggrabAlnRep1.bam	hg19	K562	Pol2(phosphoS2)	Stanford	24093678		x
wgEncodeSydhTfbsK562Pol2s2IggrabAlnRep2.bam	hg19	K562	Pol2(phosphoS2)	Stanford	21649450		x
wgEncodeSydhTfbsK562Pol2s2StdAlnRep1.bam	hg19	K562	Pol2(phosphoS2)	Stanford	6831872		x
wgEncodeSydhTfbsK562Pol2s2StdAlnRep2.bam	hg19	K562	Pol2(phosphoS2)	Stanford	5299143		x
wgEncodeSydhTfbsK562Pol3StdAlnRep1.bam	hg19	K562	Pol3	Stanford	3290686		x
wgEncodeSydhTfbsK562Pol3StdAlnRep2.bam	hg19	K562	Pol3	Stanford	3012648		x
wgEncodeSydhTfbsK562Rfx5IggrabAlnRep1.bam	hg19	K562	RFX5_(200-401-194)	Stanford	19916448		x
wgEncodeSydhTfbsK562Rfx5IggrabAlnRep2.bam	hg19	K562	RFX5_(200-401-194)	Stanford	24270475		x
wgEncodeSydhTfbsK562Smc3ab9263IggrabAlnRep1.bam	hg19	K562	SMC3_(ab9263)	Stanford	9590982		x
wgEncodeSydhTfbsK562Smc3ab9263IggrabAlnRep2.bam	hg19	K562	SMC3_(ab9263)	Stanford	11359466		x
wgEncodeSydhTfbsK562Stat1Ifng30StdAlnRep1.bam	hg19	K562	STAT1	Stanford	15729921		x
wgEncodeSydhTfbsK562Stat1Ifng30StdAlnRep2.bam	hg19	K562	STAT1	Stanford	1840400		x
wgEncodeSydhTfbsK562Stat1Ifng6hStdAlnRep1.bam	hg19	K562	STAT1	Stanford	2120876		x
wgEncodeSydhTfbsK562Stat1Ifng6hStdAlnRep2.bam	hg19	K562	STAT1	Stanford	10380632		x
wgEncodeSydhTfbsK562Tal1sc12984IggmusAlnRep1.bam	hg19	K562	TAL1_(SC-12984)	Stanford	22700599		x
wgEncodeSydhTfbsK562Tal1sc12984IggmusAlnRep2.bam	hg19	K562	TAL1_(SC-12984)	Stanford	15381835		x
wgEncodeSydhTfbsK562Tblr1ab24550IggrabAlnRep1.bam	hg19	K562	TBLR1_(ab24550)	Stanford	22719614		x
wgEncodeSydhTfbsK562Tblr1ab24550IggrabAlnRep2.bam	hg19	K562	TBLR1_(ab24550)	Stanford	20153574		x
wgEncodeSydhTfbsK562Tblr1nb600270IggrabAlnRep1.bam	hg19	K562	TBLR1_(NB600-270)	Stanford	23035569		x
wgEncodeSydhTfbsK562Tblr1nb600270IggrabAlnRep2.bam	hg19	K562	TBLR1_(NB600-270)	Stanford	11021005		x
wgEncodeSydhTfbsK562TbpIggmusAlnRep1.bam	hg19	K562	TBP	Stanford	15874844		x
wgEncodeSydhTfbsK562TbpIggmusAlnRep2.bam	hg19	K562	TBP	Stanford	17964040		x
wgEncodeSydhTfbsK562Ubfsc13125IggmusAlnRep1.bam	hg19	K562	UBF_(sc-13125)	Stanford	19417741		x
wgEncodeSydhTfbsK562Ubfsc13125IggmusAlnRep2.bam	hg19	K562	UBF_(sc-13125)	Stanford	16756591		x
wgEncodeSydhTfbsK562Ubtfsab1404509IggmusAlnRep1.bam	hg19	K562	UBTF_(SAB1404509)	Stanford	20219978		x
wgEncodeSydhTfbsK562Ubtfsab1404509IggmusAlnRep2.bam	hg19	K562	UBTF_(SAB1404509)	Stanford	16170275		x
wgEncodeSydhTfbsK562Usf2IggrabAlnRep1.bam	hg19	K562	USF2	Stanford	14507260		x
wgEncodeSydhTfbsK562Usf2IggrabAlnRep2.bam	hg19	K562	USF2	Stanford	14406632		x
wgEncodeSydhTfbsK562Znf143IggrabAlnRep1.bam	hg19	K562	Znf143_(16618-1-AP)	Stanford	27693481		x
wgEncodeSydhTfbsK562Znf143IggrabAlnRep2.bam	hg19	K562	Znf143_(16618-1-AP)	Stanford	20470777		x
wgEncodeUchicagoTfbsK562EjundControlAlnRep1.bam	hg19	K562	eGFP-JunD	UChicago	19187500		x
wgEncodeUchicagoTfbsK562EjundControljundAlnRep2.bam	hg19	K562	eGFP-JunD	UChicago	13535700		x
wgEncodeUchicagoTfbsK562EjundControljundAlnRep3.bam	hg19	K562	eGFP-JunD	UChicago	17564533		x
wgEncodeUchicagoTfbsK562Enr4a1ControlAlnRep1.bam	hg19	K562	eGFP-NR4A1	UChicago	15495018		x
wgEncodeUchicagoTfbsK562Enr4a1Controlnr4a1AlnRep2.bam	hg19	K562	eGFP-NR4A1	UChicago	18878142		x
wgEncodeUchicagoTfbsK562InputControlfosAlnRep1.bam	hg19	K562	Input	UChicago	17447637		x
wgEncodeUchicagoTfbsK562InputControlfosAlnRep2.bam	hg19	K562	Input	UChicago	13943167		x
wgEncodeUchicagoTfbsK562InputControlfosAlnRep3.bam	hg19	K562	Input	UChicago	11485366		x
wgEncodeUchicagoTfbsK562InputControlgata2AlnRep1.bam	hg19	K562	Input	UChicago	17447637		x
wgEncodeUchicagoTfbsK562InputControlgata2AlnRep2.bam	hg19	K562	Input	UChicago	22298357		x
wgEncodeUchicagoTfbsK562EfosControlAlnRep1.bam	hg19	K562	eGFP-FOS	UChicago	14237100		x
wgEncodeUchicagoTfbsK562InputControlhdac8AlnRep1.bam	hg19	K562	Input	UChicago	17447637		x
wgEncodeUchicagoTfbsK562InputControlhdac8AlnRep2.bam	hg19	K562	Input	UChicago	13986818		x
wgEncodeUchicagoTfbsK562InputControljunbAlnRep1.bam	hg19	K562	Input	UChicago	17447637		x
wgEncodeUchicagoTfbsK562InputControljunbAlnRep2.bam	hg19	K562	Input	UChicago	13808936		x
wgEncodeUchicagoTfbsK562InputControljundAlnRep1.bam	hg19	K562	Input	UChicago	17447637		x
wgEncodeUchicagoTfbsK562InputControljundAlnRep2.bam	hg19	K562	Input	UChicago	12035067		x
wgEncodeUchicagoTfbsK562InputControljundAlnRep3.bam	hg19	K562	Input	UChicago	17176171		x
wgEncodeUchicagoTfbsK562InputControlnr4a1AlnRep1.bam	hg19	K562	Input	UChicago	17447637		x
wgEncodeUchicagoTfbsK562InputControlnr4a1AlnRep2.bam	hg19	K562	Input	UChicago	20212977		x
wgEncodeUchicagoTfbsK562EfosControlfosAlnRep2.bam	hg19	K562	eGFP-FOS	UChicago	12182870		x
wgEncodeUchicagoTfbsK562EfosControlfosAlnRep3.bam	hg19	K562	eGFP-FOS	UChicago	10826271		x
wgEncodeUchicagoTfbsK562Egata2ControlAlnRep1.bam	hg19	K562	eGFP-GATA2	UChicago	13842964		x
wgEncodeUchicagoTfbsK562Egata2Controlgata2AlnRep2.bam	hg19	K562	eGFP-GATA2	UChicago	22058919		x
wgEncodeUchicagoTfbsK562Ehdac8ControlAlnRep1.bam	hg19	K562	eGFP-HDAC8	UChicago	14752420		x
wgEncodeUchicagoTfbsK562Ehdac8Controlhdac8AlnRep2.bam	hg19	K562	eGFP-HDAC8	UChicago	21444726		x
wgEncodeUchicagoTfbsK562EjunbControlAlnRep1.bam	hg19	K562	eGFP-JunB	UChicago	16151670		x
wgEncodeUchicagoTfbsK562EjunbControljunbAlnRep2.bam	hg19	K562	eGFP-JunB	UChicago	12738292		x
wgEncodeSydhTfbsK562E2f4UcdAlnRep1.bam	hg19	K562	E2F4	USC	5992445		x
wgEncodeSydhTfbsK562E2f4UcdAlnRep2.bam	hg19	K562	E2F4	USC	10813134		x
wgEncodeSydhTfbsK562E2f6UcdAlnRep1.bam	hg19	K562	E2F6	USC	6259685		x
wgEncodeSydhTfbsK562E2f6UcdAlnRep2.bam	hg19	K562	E2F6	USC	8228736		x
wgEncodeSydhTfbsK562Gata1UcdAlnRep1.bam	hg19	K562	GATA-1	USC	7308359		x
wgEncodeSydhTfbsK562Gata1UcdAlnRep2.bam	hg19	K562	GATA-1	USC	12214465		x
wgEncodeSydhTfbsK562Gata2UcdAlnRep1.bam	hg19	K562	GATA-2	USC	11034116		x
wgEncodeSydhTfbsK562Gata2UcdAlnRep2.bam	hg19	K562	GATA-2	USC	12117084		x
wgEncodeSydhTfbsK562InputUcdAlnRep1.bam	hg19	K562	Input	USC	35888766		x
wgEncodeSydhTfbsK562Kap1UcdAlnRep1.bam	hg19	K562	KAP1	USC	15120408		x
wgEncodeSydhTfbsK562Kap1UcdAlnRep2.bam	hg19	K562	KAP1	USC	30448801		x
wgEncodeSydhTfbsK562Setdb1MnasedUcdAlnRep1.bam	hg19	K562	SETDB1	USC	14477743		x
wgEncodeSydhTfbsK562Setdb1MnasedUcdAlnRep2.bam	hg19	K562	SETDB1	USC	17244029		x
wgEncodeSydhTfbsK562Setdb1UcdAlnRep1.bam	hg19	K562	SETDB1	USC	14578040		x
wgEncodeSydhTfbsK562Setdb1UcdAlnRep2.bam	hg19	K562	SETDB1	USC	7300906		x
wgEncodeSydhTfbsK562Tr4UcdAlnRep1.bam	hg19	K562	TR4	USC	9225463		x
wgEncodeSydhTfbsK562Tr4UcdAlnRep2.bam	hg19	K562	TR4	USC	10700950		x
wgEncodeSydhTfbsK562Yy1UcdAlnRep1.bam	hg19	K562	YY1	USC	9948958		x
wgEncodeSydhTfbsK562Yy1UcdAlnRep2.bam	hg19	K562	YY1	USC	9572407		x
wgEncodeSydhTfbsK562Znf263UcdAlnRep1.bam	hg19	K562	ZNF263	USC	7327928		x
wgEncodeSydhTfbsK562Znf263UcdAlnRep2.bam	hg19	K562	ZNF263	USC	2986837		x
wgEncodeSydhTfbsK562Znf274UcdAlnRep1.bam	hg19	K562	ZNF274	USC	10288058		x
wgEncodeSydhTfbsK562Znf274UcdAlnRep2.bam	hg19	K562	ZNF274	USC	15108976		x
wgEncodeSydhTfbsK562Znf274m01UcdAlnRep1.bam	hg19	K562	ZNF274_(M01)	USC	30340929		x
wgEncodeSydhTfbsK562Znf274m01UcdAlnRep2.bam	hg19	K562	ZNF274_(M01)	USC	19869624		x
wgEncodeUwHistoneK562H3k04me3StdZnf2c10c5AlnRep1.bam	hg19	K562	H3K4me3	UW	33633299		x
wgEncodeUwHistoneK562H3k04me3StdZnf2c10c5AlnRep2.bam	hg19	K562	H3K4me3	UW	24144528		x
wgEncodeUwHistoneK562H3k04me3StdZnf4c50c4AlnRep1.bam	hg19	K562	H3K4me3	UW	23850653		x
wgEncodeUwHistoneK562H3k04me3StdZnf4c50c4AlnRep2.bam	hg19	K562	H3K4me3	UW	23550900		x
wgEncodeUwHistoneK562H3k04me3StdZnfa41c6AlnRep1.bam	hg19	K562	H3K4me3	UW	21799500		x
wgEncodeUwHistoneK562H3k04me3StdZnfa41c6AlnRep2.bam	hg19	K562	H3K4me3	UW	15868593		x
wgEncodeUwHistoneK562H3k04me3StdZnff41b2AlnRep1.bam	hg19	K562	H3K4me3	UW	19138824		x
wgEncodeUwHistoneK562H3k04me3StdZnff41b2AlnRep2.bam	hg19	K562	H3K4me3	UW	23259548		x
wgEncodeUwHistoneK562H3k04me3StdZnfp5AlnRep1.bam	hg19	K562	H3K4me3	UW	29812672		x
wgEncodeUwHistoneK562H3k04me3StdZnfp5AlnRep2.bam	hg19	K562	H3K4me3	UW	28976427		x
wgEncodeUwHistoneK562H3k27me3StdAlnRep1.bam	hg19	K562	H3K27me3	UW	9700744		x
wgEncodeUwHistoneK562H3k27me3StdAlnRep2.bam	hg19	K562	H3K27me3	UW	8771318		x
wgEncodeUwHistoneK562H3k36me3StdAlnRep1.bam	hg19	K562	H3K36me3	UW	14141128		x
wgEncodeUwHistoneK562H3k36me3StdAlnRep2.bam	hg19	K562	H3K36me3	UW	14713100		x
wgEncodeUwHistoneK562H3k4me3StdAlnRep1.bam	hg19	K562	H3K4me3	UW	15465586		x
wgEncodeUwHistoneK562H3k4me3StdAlnRep2.bam	hg19	K562	H3K4me3	UW	13925597		x
wgEncodeUwHistoneK562InputStdAlnRep1.bam	hg19	K562	Input	UW	14653281		x
wgEncodeUwTfbsK562CtcfStdAlnRep1.bam	hg19	K562	CTCF	UW	15711118		x
wgEncodeUwTfbsK562CtcfStdAlnRep2.bam	hg19	K562	CTCF	UW	13239451		x
wgEncodeUwTfbsK562InputStdAlnRep1.bam	hg19	K562	Input	UW	14653281		x
wgEncodeSydhTfbsK562CfosStdAlnRep1.bam	hg19	K562	c-Fos	Yale	5311116		x
wgEncodeSydhTfbsK562CfosStdAlnRep2.bam	hg19	K562	c-Fos	Yale	4874459		x
wgEncodeSydhTfbsK562CfosStdAlnRep3.bam	hg19	K562	c-Fos	Yale	5259358		x
wgEncodeSydhTfbsK562CjunIfna6hStdAlnRep1.bam	hg19	K562	c-Jun	Yale	12090085		x
wgEncodeSydhTfbsK562CjunIfna6hStdAlnRep2.bam	hg19	K562	c-Jun	Yale	12867379		x
wgEncodeSydhTfbsK562CjunIfng30StdAlnRep1.bam	hg19	K562	c-Jun	Yale	12080895		x
wgEncodeSydhTfbsK562CjunIfng30StdAlnRep2.bam	hg19	K562	c-Jun	Yale	9850474		x
wgEncodeSydhTfbsK562CjunIfng6hStdAlnRep1.bam	hg19	K562	c-Jun	Yale	11924338		x
wgEncodeSydhTfbsK562CjunIfng6hStdAlnRep2.bam	hg19	K562	c-Jun	Yale	9282237		x
wgEncodeSydhTfbsK562CjunStdAlnRep1.bam	hg19	K562	c-Jun	Yale	9745140		x
wgEncodeSydhTfbsK562CjunStdAlnRep2.bam	hg19	K562	c-Jun	Yale	7679605		x
[truncated: 1,082 more rows]
